# Supplementary material for: Middle Miocene biogeographic connectivity between the Eastern Ghats and Nepal revealed by a new species of the Cyrtodactylus (Geckoella) nebulosus complex (Reptilia, Squamata) from Nepal
Source: Zookeys. 2026 Mar 25;1275:15–42. doi: 10.3897/zookeys.1275.178507 (PMC13044547; doi:10.3897/zookeys.1275.178507)
Supplement: XML Treatment for Gymnodactylus nebulosus [file zookeys.1275.178507-treatment1.xml]

<!DOCTYPE tp:taxon-treatment
  PUBLIC "-//TaxonX//DTD Taxonomic Treatment Publishing DTD v0 20100105//EN" "tax-treatment-NSO.dtd">
<tp:taxon-treatment xmlns:tp="http://www.plazi.org/taxpub"><tp:treatment-meta><kwd-group><label>Taxon classification</label><kwd>
                  <named-content content-type="kingdom">Animalia</named-content>
                </kwd><kwd>
                  <named-content content-type="order">Squamata</named-content>
                </kwd><kwd>
                  <named-content content-type="family">Phyllodactylidae</named-content>
                </kwd></kwd-group><mixed-citation publication-type="journal"><person-group><name><surname>Gautam</surname><given-names>Bivek</given-names></name><name><surname>Bhattarai</surname><given-names>Santosh</given-names></name><name><surname>Neupane</surname><given-names>Bishal Prasad</given-names></name><name><surname>Pokheral</surname><given-names>Chiranjibi Prasad</given-names></name><name><surname>Thackeray</surname><given-names>Tejas</given-names></name><name><surname>Khandekar</surname><given-names>Akshay</given-names></name><name><surname>Cyriac</surname><given-names>Vivek Phillip</given-names></name><name><surname>Agarwal</surname><given-names>Ishan</given-names></name></person-group><article-title>Middle Miocene biogeographic connectivity between the Eastern Ghats and Nepal revealed by a new species of the <tp:taxon-name><tp:taxon-name-part taxon-name-part-type="genus" reg="Cyrtodactylus">Cyrtodactylus</tp:taxon-name-part> (<tp:taxon-name-part taxon-name-part-type="subgenus" reg="Geckoella">Geckoella</tp:taxon-name-part>) <tp:taxon-name-part taxon-name-part-type="species" reg="nebulosus">nebulosus</tp:taxon-name-part></tp:taxon-name> complex (<tp:taxon-name><tp:taxon-name-part taxon-name-part-type="superclass" reg="Reptilia">Reptilia</tp:taxon-name-part></tp:taxon-name>, <tp:taxon-name><tp:taxon-name-part taxon-name-part-type="order" reg="Squamata">Squamata</tp:taxon-name-part></tp:taxon-name>) from Nepal</article-title><source>Zookeys</source><day>25</day><month>03</month><year>2026</year><volume>1275</volume><fpage>15</fpage><lpage>42</lpage><pub-id pub-id-type="doi">10.3897/zookeys.1275.178507</pub-id></mixed-citation></tp:treatment-meta><tp:nomenclature><tp:taxon-name><object-id xmlns:xlink="http://www.w3.org/1999/xlink" content-type="arpha" xlink:type="simple">35BD11F2-5F3F-52CC-B59F-D711FF0D4693</object-id>
                        		<tp:taxon-name-part taxon-name-part-type="genus" reg="Gymnodactylus">Gymnodactylus</tp:taxon-name-part> <tp:taxon-name-part taxon-name-part-type="species" reg="nebulosus">nebulosus</tp:taxon-name-part>
                        	</tp:taxon-name><tp:taxon-authority>Beddome, 1870</tp:taxon-authority><xref ref-type="fig" rid="F4">Fig. 4</xref><xref ref-type="table" rid="T3">; Tables 3</xref><xref ref-type="table" rid="T4">, 4</xref></tp:nomenclature><tp:treatment-sec sec-type="Type material examined"><title>Type material examined.</title><p><bold><italic>Lectotype</italic></bold>. • (Designated herein) <named-content xmlns:xlink="http://www.w3.org/1999/xlink" content-type="dwc:institutional_code" xlink:title="Natural History Museum, London" xlink:href="https://scientific-collections.gbif.org/institution/1d808a7c-1f9e-4379-9616-edb749ecf10e" xlink:type="simple">NHMUK</named-content> 1946.9.7.51, female, <abbrev xmlns:xlink="http://www.w3.org/1999/xlink" xlink:title="snout vent length" xlink:type="simple">SVL</abbrev> 33.2 mm, from “Golcondah hills near Vizagapatam [= Visakhapatnam, Andhra Pradesh]… at 2,000–3,500 feet [= ~600–1100 m] elevation”; collected by coll. R.H. Beddome. <bold><italic>Paralectotypes</italic></bold>. • <named-content xmlns:xlink="http://www.w3.org/1999/xlink" content-type="dwc:institutional_code" xlink:title="Natural History Museum, London" xlink:href="https://scientific-collections.gbif.org/institution/1d808a7c-1f9e-4379-9616-edb749ecf10e" xlink:type="simple">NHMUK</named-content> 1946.9.7.52–54 (one subadult female and two unsexed juveniles); same collection data as lectotype.</p><fig id="F4" position="float" orientation="portrait"><object-id xmlns:xlink="http://www.w3.org/1999/xlink" content-type="doi" xlink:type="simple">10.3897/zookeys.1275.178507.figure4</object-id><object-id xmlns:xlink="http://www.w3.org/1999/xlink" content-type="zenodo_dep_id" xlink:type="simple">19249383</object-id><object-id xmlns:xlink="http://www.w3.org/1999/xlink" content-type="arpha" xlink:type="simple">F6A8A0C2-1980-5D5F-81DF-A6077A5CC638</object-id><label>Figure 4.</label><caption><p>Dorsal view of <tp:taxon-name><tp:taxon-name-part taxon-name-part-type="genus" reg="Cyrtodactylus">Cyrtodactylus</tp:taxon-name-part> (<tp:taxon-name-part taxon-name-part-type="subgenus" reg="Geckoella">Geckoella</tp:taxon-name-part>) <tp:taxon-name-part taxon-name-part-type="species" reg="nebulosus">nebulosus</tp:taxon-name-part></tp:taxon-name>. <bold>A</bold>. Topotype in life (adult male, <abbrev xmlns:xlink="http://www.w3.org/1999/xlink" content-type="institution" xlink:title="National Centre for Biological Sciences, Bangalore" xlink:type="simple">NRC-AA</abbrev>-9628); <bold>B</bold>. Topotype in life (adult female, <abbrev xmlns:xlink="http://www.w3.org/1999/xlink" content-type="institution" xlink:title="National Centre for Biological Sciences, Bangalore" xlink:type="simple">NRC-AA</abbrev>-9619); <bold>C</bold>. Lectotype (female, <named-content xmlns:xlink="http://www.w3.org/1999/xlink" content-type="dwc:institutional_code" xlink:title="Natural History Museum, London" xlink:href="https://scientific-collections.gbif.org/institution/1d808a7c-1f9e-4379-9616-edb749ecf10e" xlink:type="simple">NHMUK</named-content> 1946.9.7.51); <bold>D</bold>. Paralectotypes (<named-content xmlns:xlink="http://www.w3.org/1999/xlink" content-type="dwc:institutional_code" xlink:title="Natural History Museum, London" xlink:href="https://scientific-collections.gbif.org/institution/1d808a7c-1f9e-4379-9616-edb749ecf10e" xlink:type="simple">NHMUK</named-content> 1946.9.7.52–54). Photographs by IA (<bold>A, B</bold>), and VPC (<bold>C, D</bold>). Scale bars: 10 mm.</p></caption><graphic xmlns:xlink="http://www.w3.org/1999/xlink" xlink:href="zookeys-1275-015_article-178507__-g004.jpg" id="oo_1569231.jpg" position="float" orientation="portrait" xlink:type="simple"><uri content-type="original_file" xlink:type="simple">https://binary.pensoft.net/fig/1569231</uri></graphic></fig><table-wrap id="T3" position="float" orientation="portrait"><label>Table 3.</label><caption><p>Mensural data (in mm) of <tp:taxon-name><tp:taxon-name-part taxon-name-part-type="genus" reg="Cyrtodactylus">Cyrtodactylus</tp:taxon-name-part> (<tp:taxon-name-part taxon-name-part-type="subgenus" reg="Geckoella">Geckoella</tp:taxon-name-part>) <tp:taxon-name-part taxon-name-part-type="species" reg="nebulosus">nebulosus</tp:taxon-name-part></tp:taxon-name>. Abbreviations are listed in Materials and Methods except for: M = male, F = female, Asterisk (*) = tail incomplete; L &amp; R = left and right, ? = could not be determined.</p></caption><table><tbody><tr><th rowspan="1" colspan="1">Type</th><th rowspan="1" colspan="1">Lectotype</th><th rowspan="1" colspan="3">Paralectotypes</th><th rowspan="1" colspan="14">Referred material (topotypes)</th></tr><tr><th rowspan="1" colspan="1">Specimen No.</th><th rowspan="1" colspan="1"><named-content xmlns:xlink="http://www.w3.org/1999/xlink" content-type="dwc:institutional_code" xlink:title="Natural History Museum, London" xlink:href="https://scientific-collections.gbif.org/institution/1d808a7c-1f9e-4379-9616-edb749ecf10e" xlink:type="simple">NHMUK</named-content> 1946.9.7.51</th><th rowspan="1" colspan="1"><named-content xmlns:xlink="http://www.w3.org/1999/xlink" content-type="dwc:institutional_code" xlink:title="Natural History Museum, London" xlink:href="https://scientific-collections.gbif.org/institution/1d808a7c-1f9e-4379-9616-edb749ecf10e" xlink:type="simple">NHMUK</named-content> 1946.9.7.52</th><th rowspan="1" colspan="1"><named-content xmlns:xlink="http://www.w3.org/1999/xlink" content-type="dwc:institutional_code" xlink:title="Natural History Museum, London" xlink:href="https://scientific-collections.gbif.org/institution/1d808a7c-1f9e-4379-9616-edb749ecf10e" xlink:type="simple">NHMUK</named-content> 1946.9.7.53</th><th rowspan="1" colspan="1"><named-content xmlns:xlink="http://www.w3.org/1999/xlink" content-type="dwc:institutional_code" xlink:title="Natural History Museum, London" xlink:href="https://scientific-collections.gbif.org/institution/1d808a7c-1f9e-4379-9616-edb749ecf10e" xlink:type="simple">NHMUK</named-content> 1946.9.7.54</th><th rowspan="1" colspan="1"><abbrev xmlns:xlink="http://www.w3.org/1999/xlink" content-type="institution" xlink:title="National Centre for Biological Sciences, Bangalore" xlink:type="simple">NRC-AA</abbrev>-9616</th><th rowspan="1" colspan="1"><abbrev xmlns:xlink="http://www.w3.org/1999/xlink" content-type="institution" xlink:title="National Centre for Biological Sciences, Bangalore" xlink:type="simple">NRC-AA</abbrev>-9617</th><th rowspan="1" colspan="1"><abbrev xmlns:xlink="http://www.w3.org/1999/xlink" content-type="institution" xlink:title="National Centre for Biological Sciences, Bangalore" xlink:type="simple">NRC-AA</abbrev>-9618</th><th rowspan="1" colspan="1"><abbrev xmlns:xlink="http://www.w3.org/1999/xlink" content-type="institution" xlink:title="National Centre for Biological Sciences, Bangalore" xlink:type="simple">NRC-AA</abbrev>-9619</th><th rowspan="1" colspan="1"><abbrev xmlns:xlink="http://www.w3.org/1999/xlink" content-type="institution" xlink:title="National Centre for Biological Sciences, Bangalore" xlink:type="simple">NRC-AA</abbrev>-9620</th><th rowspan="1" colspan="1"><abbrev xmlns:xlink="http://www.w3.org/1999/xlink" content-type="institution" xlink:title="National Centre for Biological Sciences, Bangalore" xlink:type="simple">NRC-AA</abbrev>-9621</th><th rowspan="1" colspan="1"><abbrev xmlns:xlink="http://www.w3.org/1999/xlink" content-type="institution" xlink:title="National Centre for Biological Sciences, Bangalore" xlink:type="simple">NRC-AA</abbrev>-9622</th><th rowspan="1" colspan="1"><abbrev xmlns:xlink="http://www.w3.org/1999/xlink" content-type="institution" xlink:title="National Centre for Biological Sciences, Bangalore" xlink:type="simple">NRC-AA</abbrev>-9623</th><th rowspan="1" colspan="1"><abbrev xmlns:xlink="http://www.w3.org/1999/xlink" content-type="institution" xlink:title="National Centre for Biological Sciences, Bangalore" xlink:type="simple">NRC-AA</abbrev>-9624</th><th rowspan="1" colspan="1"><abbrev xmlns:xlink="http://www.w3.org/1999/xlink" content-type="institution" xlink:title="National Centre for Biological Sciences, Bangalore" xlink:type="simple">NRC-AA</abbrev>-9625</th><th rowspan="1" colspan="1"><abbrev xmlns:xlink="http://www.w3.org/1999/xlink" content-type="institution" xlink:title="National Centre for Biological Sciences, Bangalore" xlink:type="simple">NRC-AA</abbrev>-9626</th><th rowspan="1" colspan="1"><abbrev xmlns:xlink="http://www.w3.org/1999/xlink" content-type="institution" xlink:title="National Centre for Biological Sciences, Bangalore" xlink:type="simple">NRC-AA</abbrev>-9627</th><th rowspan="1" colspan="1"><abbrev xmlns:xlink="http://www.w3.org/1999/xlink" content-type="institution" xlink:title="National Centre for Biological Sciences, Bangalore" xlink:type="simple">NRC-AA</abbrev>-9628</th><th rowspan="1" colspan="1"><abbrev xmlns:xlink="http://www.w3.org/1999/xlink" content-type="institution" xlink:title="National Centre for Biological Sciences, Bangalore" xlink:type="simple">NRC-AA</abbrev>-9629</th></tr><tr><td rowspan="1" colspan="1">Sex</td><td rowspan="1" colspan="1">F</td><td rowspan="1" colspan="1">F</td><td rowspan="1" colspan="1">?</td><td rowspan="1" colspan="1">?</td><td rowspan="1" colspan="1">F</td><td rowspan="1" colspan="1">F</td><td rowspan="1" colspan="1">M</td><td rowspan="1" colspan="1">F</td><td rowspan="1" colspan="1">F</td><td rowspan="1" colspan="1">F</td><td rowspan="1" colspan="1">F</td><td rowspan="1" colspan="1">F</td><td rowspan="1" colspan="1">F</td><td rowspan="1" colspan="1">F</td><td rowspan="1" colspan="1">M</td><td rowspan="1" colspan="1">F</td><td rowspan="1" colspan="1">M</td><td rowspan="1" colspan="1">M</td></tr><tr><td rowspan="1" colspan="1">
                        <abbrev xmlns:xlink="http://www.w3.org/1999/xlink" xlink:title="snout vent length" xlink:type="simple">SVL</abbrev>
                      </td><td rowspan="1" colspan="1">33.2</td><td rowspan="1" colspan="1">28.5</td><td rowspan="1" colspan="1">27.8</td><td rowspan="1" colspan="1">23.2</td><td rowspan="1" colspan="1">42.3</td><td rowspan="1" colspan="1">43.8</td><td rowspan="1" colspan="1">37.5</td><td rowspan="1" colspan="1">46.1</td><td rowspan="1" colspan="1">47.9</td><td rowspan="1" colspan="1">45.6</td><td rowspan="1" colspan="1">40.1</td><td rowspan="1" colspan="1">37.7</td><td rowspan="1" colspan="1">42.7</td><td rowspan="1" colspan="1">44.0</td><td rowspan="1" colspan="1">47.5</td><td rowspan="1" colspan="1">52.1</td><td rowspan="1" colspan="1">52.2</td><td rowspan="1" colspan="1">47.3</td></tr><tr><td rowspan="1" colspan="1">
                        <abbrev xmlns:xlink="http://www.w3.org/1999/xlink" xlink:title="tail length" xlink:type="simple">TL</abbrev>
                      </td><td rowspan="1" colspan="1">23.2</td><td rowspan="1" colspan="1">21.8</td><td rowspan="1" colspan="1">19.2*</td><td rowspan="1" colspan="1">15.3</td><td rowspan="1" colspan="1">35.2</td><td rowspan="1" colspan="1">36.5</td><td rowspan="1" colspan="1">21.5*</td><td rowspan="1" colspan="1">31.6</td><td rowspan="1" colspan="1">20.4*</td><td rowspan="1" colspan="1">40.1</td><td rowspan="1" colspan="1">33.3</td><td rowspan="1" colspan="1">31.3</td><td rowspan="1" colspan="1">31.8</td><td rowspan="1" colspan="1">38.0</td><td rowspan="1" colspan="1">28.3</td><td rowspan="1" colspan="1">11.0*</td><td rowspan="1" colspan="1">40.1</td><td rowspan="1" colspan="1">20.6*</td></tr><tr><td rowspan="1" colspan="1">
                        <abbrev xmlns:xlink="http://www.w3.org/1999/xlink" xlink:title="tail width" xlink:type="simple">TW</abbrev>
                      </td><td rowspan="1" colspan="1">3.5</td><td rowspan="1" colspan="1">2.7</td><td rowspan="1" colspan="1">2.2</td><td rowspan="1" colspan="1">1.6</td><td rowspan="1" colspan="1">3.6</td><td rowspan="1" colspan="1">3.4</td><td rowspan="1" colspan="1">3.5</td><td rowspan="1" colspan="1">3.6</td><td rowspan="1" colspan="1">4.5</td><td rowspan="1" colspan="1">4.0</td><td rowspan="1" colspan="1">3.5</td><td rowspan="1" colspan="1">2.9</td><td rowspan="1" colspan="1">3.7</td><td rowspan="1" colspan="1">4.1</td><td rowspan="1" colspan="1">5.3</td><td rowspan="1" colspan="1">4.5</td><td rowspan="1" colspan="1">4.7</td><td rowspan="1" colspan="1">5.1</td></tr><tr><td rowspan="1" colspan="1">
                        <abbrev xmlns:xlink="http://www.w3.org/1999/xlink" xlink:title="lower arm length" xlink:type="simple">LAL</abbrev>
                      </td><td rowspan="1" colspan="1">3.7</td><td rowspan="1" colspan="1">3.2</td><td rowspan="1" colspan="1">3.1</td><td rowspan="1" colspan="1">2.6</td><td rowspan="1" colspan="1">5.5</td><td rowspan="1" colspan="1">5.8</td><td rowspan="1" colspan="1">5.0</td><td rowspan="1" colspan="1">6.2</td><td rowspan="1" colspan="1">6.5</td><td rowspan="1" colspan="1">6.0</td><td rowspan="1" colspan="1">5.4</td><td rowspan="1" colspan="1">5.5</td><td rowspan="1" colspan="1">5.6</td><td rowspan="1" colspan="1">5.8</td><td rowspan="1" colspan="1">6.4</td><td rowspan="1" colspan="1">7.2</td><td rowspan="1" colspan="1">7.6</td><td rowspan="1" colspan="1">7.1</td></tr><tr><td rowspan="1" colspan="1">CL</td><td rowspan="1" colspan="1">5.7</td><td rowspan="1" colspan="1">5.0</td><td rowspan="1" colspan="1">4.7</td><td rowspan="1" colspan="1">4.2</td><td rowspan="1" colspan="1">7.3</td><td rowspan="1" colspan="1">7.4</td><td rowspan="1" colspan="1">6.3</td><td rowspan="1" colspan="1">7.6</td><td rowspan="1" colspan="1">8.2</td><td rowspan="1" colspan="1">7.7</td><td rowspan="1" colspan="1">6.4</td><td rowspan="1" colspan="1">6.2</td><td rowspan="1" colspan="1">6.8</td><td rowspan="1" colspan="1">7.7</td><td rowspan="1" colspan="1">7.9</td><td rowspan="1" colspan="1">8.8</td><td rowspan="1" colspan="1">9.2</td><td rowspan="1" colspan="1">8.2</td></tr><tr><td rowspan="1" colspan="1">
                        <abbrev xmlns:xlink="http://www.w3.org/1999/xlink" xlink:title="axilla to groin length" xlink:type="simple">AGL</abbrev>
                      </td><td rowspan="1" colspan="1">14.1</td><td rowspan="1" colspan="1">13.9</td><td rowspan="1" colspan="1">13.8</td><td rowspan="1" colspan="1">10.8</td><td rowspan="1" colspan="1">17.7</td><td rowspan="1" colspan="1">18.1</td><td rowspan="1" colspan="1">16.2</td><td rowspan="1" colspan="1">20.3</td><td rowspan="1" colspan="1">19.5</td><td rowspan="1" colspan="1">20.3</td><td rowspan="1" colspan="1">16.4</td><td rowspan="1" colspan="1">16.4</td><td rowspan="1" colspan="1">18.5</td><td rowspan="1" colspan="1">19.2</td><td rowspan="1" colspan="1">21.1</td><td rowspan="1" colspan="1">25.1</td><td rowspan="1" colspan="1">26.6</td><td rowspan="1" colspan="1">21.5</td></tr><tr><td rowspan="1" colspan="1">
                        <abbrev xmlns:xlink="http://www.w3.org/1999/xlink" xlink:title="body height" xlink:type="simple">BH</abbrev>
                      </td><td rowspan="1" colspan="1">4.3</td><td rowspan="1" colspan="1">4.0</td><td rowspan="1" colspan="1">3.8</td><td rowspan="1" colspan="1">3.2</td><td rowspan="1" colspan="1">4.2</td><td rowspan="1" colspan="1">4.0</td><td rowspan="1" colspan="1">3.6</td><td rowspan="1" colspan="1">5.2</td><td rowspan="1" colspan="1">6.5</td><td rowspan="1" colspan="1">4.6</td><td rowspan="1" colspan="1">4.7</td><td rowspan="1" colspan="1">4.2</td><td rowspan="1" colspan="1">3.7</td><td rowspan="1" colspan="1">5.9</td><td rowspan="1" colspan="1">6.2</td><td rowspan="1" colspan="1">5.9</td><td rowspan="1" colspan="1">5.0</td><td rowspan="1" colspan="1">6.2</td></tr><tr><td rowspan="1" colspan="1">
                        <abbrev xmlns:xlink="http://www.w3.org/1999/xlink" xlink:title="body width" xlink:type="simple">BW</abbrev>
                      </td><td rowspan="1" colspan="1">5.7</td><td rowspan="1" colspan="1">4.8</td><td rowspan="1" colspan="1">4.7</td><td rowspan="1" colspan="1">3.8</td><td rowspan="1" colspan="1">7.0</td><td rowspan="1" colspan="1">7.1</td><td rowspan="1" colspan="1">6.8</td><td rowspan="1" colspan="1">7.7</td><td rowspan="1" colspan="1">9.8</td><td rowspan="1" colspan="1">8.2</td><td rowspan="1" colspan="1">7.4</td><td rowspan="1" colspan="1">5.6</td><td rowspan="1" colspan="1">8.2</td><td rowspan="1" colspan="1">9.6</td><td rowspan="1" colspan="1">9.7</td><td rowspan="1" colspan="1">11.1</td><td rowspan="1" colspan="1">10.2</td><td rowspan="1" colspan="1">10.2</td></tr><tr><td rowspan="1" colspan="1">
                        <abbrev xmlns:xlink="http://www.w3.org/1999/xlink" xlink:title="head length" xlink:type="simple">HL</abbrev>
                      </td><td rowspan="1" colspan="1">9.1</td><td rowspan="1" colspan="1">8.2</td><td rowspan="1" colspan="1">7.6</td><td rowspan="1" colspan="1">6.2</td><td rowspan="1" colspan="1">10.9</td><td rowspan="1" colspan="1">11.5</td><td rowspan="1" colspan="1">9.4</td><td rowspan="1" colspan="1">11.5</td><td rowspan="1" colspan="1">11.2</td><td rowspan="1" colspan="1">11.2</td><td rowspan="1" colspan="1">10.8</td><td rowspan="1" colspan="1">10.0</td><td rowspan="1" colspan="1">10.9</td><td rowspan="1" colspan="1">10.2</td><td rowspan="1" colspan="1">12.7</td><td rowspan="1" colspan="1">12.7</td><td rowspan="1" colspan="1">12.8</td><td rowspan="1" colspan="1">11.8</td></tr><tr><td rowspan="1" colspan="1">
                        <abbrev xmlns:xlink="http://www.w3.org/1999/xlink" xlink:title="head width" xlink:type="simple">HW</abbrev>
                      </td><td rowspan="1" colspan="1">6.8</td><td rowspan="1" colspan="1">6.1</td><td rowspan="1" colspan="1">6.1</td><td rowspan="1" colspan="1">5.2</td><td rowspan="1" colspan="1">7.7</td><td rowspan="1" colspan="1">7.7</td><td rowspan="1" colspan="1">6.3</td><td rowspan="1" colspan="1">8.3</td><td rowspan="1" colspan="1">8.3</td><td rowspan="1" colspan="1">7.8</td><td rowspan="1" colspan="1">7.6</td><td rowspan="1" colspan="1">6.7</td><td rowspan="1" colspan="1">7.3</td><td rowspan="1" colspan="1">7.7</td><td rowspan="1" colspan="1">8.8</td><td rowspan="1" colspan="1">9.3</td><td rowspan="1" colspan="1">9.7</td><td rowspan="1" colspan="1">8.9</td></tr><tr><td rowspan="1" colspan="1">HD</td><td rowspan="1" colspan="1">4.3</td><td rowspan="1" colspan="1">4.1</td><td rowspan="1" colspan="1">3.8</td><td rowspan="1" colspan="1">3.6</td><td rowspan="1" colspan="1">4.6</td><td rowspan="1" colspan="1">4.6</td><td rowspan="1" colspan="1">4.2</td><td rowspan="1" colspan="1">4.9</td><td rowspan="1" colspan="1">5.5</td><td rowspan="1" colspan="1">5.1</td><td rowspan="1" colspan="1">4.3</td><td rowspan="1" colspan="1">4.1</td><td rowspan="1" colspan="1">5.4</td><td rowspan="1" colspan="1">5.1</td><td rowspan="1" colspan="1">5.7</td><td rowspan="1" colspan="1">5.8</td><td rowspan="1" colspan="1">6.1</td><td rowspan="1" colspan="1">5.6</td></tr><tr><td rowspan="1" colspan="1">
                        <abbrev xmlns:xlink="http://www.w3.org/1999/xlink" xlink:title="eye diameter" xlink:type="simple">ED</abbrev>
                      </td><td rowspan="1" colspan="1">2.2</td><td rowspan="1" colspan="1">1.8</td><td rowspan="1" colspan="1">1.8</td><td rowspan="1" colspan="1">1.7</td><td rowspan="1" colspan="1">2.4</td><td rowspan="1" colspan="1">2.8</td><td rowspan="1" colspan="1">2.1</td><td rowspan="1" colspan="1">2.5</td><td rowspan="1" colspan="1">2.8</td><td rowspan="1" colspan="1">2.5</td><td rowspan="1" colspan="1">2.5</td><td rowspan="1" colspan="1">2.4</td><td rowspan="1" colspan="1">2.6</td><td rowspan="1" colspan="1">2.4</td><td rowspan="1" colspan="1">3.1</td><td rowspan="1" colspan="1">3.1</td><td rowspan="1" colspan="1">3.1</td><td rowspan="1" colspan="1">3.1</td></tr><tr><td rowspan="1" colspan="1">
                        <abbrev xmlns:xlink="http://www.w3.org/1999/xlink" xlink:title="eye to ear distance" xlink:type="simple">EE</abbrev>
                      </td><td rowspan="1" colspan="1">3.0</td><td rowspan="1" colspan="1">2.7</td><td rowspan="1" colspan="1">2.4</td><td rowspan="1" colspan="1">2.0</td><td rowspan="1" colspan="1">3.3</td><td rowspan="1" colspan="1">3.6</td><td rowspan="1" colspan="1">3.0</td><td rowspan="1" colspan="1">3.7</td><td rowspan="1" colspan="1">4.1</td><td rowspan="1" colspan="1">3.6</td><td rowspan="1" colspan="1">3.3</td><td rowspan="1" colspan="1">3.1</td><td rowspan="1" colspan="1">3.4</td><td rowspan="1" colspan="1">3.7</td><td rowspan="1" colspan="1">3.8</td><td rowspan="1" colspan="1">4.2</td><td rowspan="1" colspan="1">4.1</td><td rowspan="1" colspan="1">3.5</td></tr><tr><td rowspan="1" colspan="1">
                        <abbrev xmlns:xlink="http://www.w3.org/1999/xlink" xlink:title="eye to snout distance" xlink:type="simple">ES</abbrev>
                      </td><td rowspan="1" colspan="1">3.8</td><td rowspan="1" colspan="1">3.2</td><td rowspan="1" colspan="1">3.2</td><td rowspan="1" colspan="1">2.8</td><td rowspan="1" colspan="1">4.8</td><td rowspan="1" colspan="1">4.8</td><td rowspan="1" colspan="1">4.2</td><td rowspan="1" colspan="1">5.3</td><td rowspan="1" colspan="1">5.1</td><td rowspan="1" colspan="1">4.9</td><td rowspan="1" colspan="1">4.7</td><td rowspan="1" colspan="1">4.0</td><td rowspan="1" colspan="1">4.9</td><td rowspan="1" colspan="1">5.0</td><td rowspan="1" colspan="1">5.3</td><td rowspan="1" colspan="1">5.7</td><td rowspan="1" colspan="1">6.0</td><td rowspan="1" colspan="1">5.1</td></tr><tr><td rowspan="1" colspan="1">
                        <abbrev xmlns:xlink="http://www.w3.org/1999/xlink" xlink:title="eye to nares distance" xlink:type="simple">EN</abbrev>
                      </td><td rowspan="1" colspan="1">2.9</td><td rowspan="1" colspan="1">2.3</td><td rowspan="1" colspan="1">2.3</td><td rowspan="1" colspan="1">2.1</td><td rowspan="1" colspan="1">3.5</td><td rowspan="1" colspan="1">3.6</td><td rowspan="1" colspan="1">3.1</td><td rowspan="1" colspan="1">3.7</td><td rowspan="1" colspan="1">3.7</td><td rowspan="1" colspan="1">3.6</td><td rowspan="1" colspan="1">3.6</td><td rowspan="1" colspan="1">2.9</td><td rowspan="1" colspan="1">3.5</td><td rowspan="1" colspan="1">3.7</td><td rowspan="1" colspan="1">3.7</td><td rowspan="1" colspan="1">4.2</td><td rowspan="1" colspan="1">4.2</td><td rowspan="1" colspan="1">3.8</td></tr><tr><td rowspan="1" colspan="1">
                        <abbrev xmlns:xlink="http://www.w3.org/1999/xlink" xlink:title="internarial distance" xlink:type="simple">IN</abbrev>
                      </td><td rowspan="1" colspan="1">1.4</td><td rowspan="1" colspan="1">1.1</td><td rowspan="1" colspan="1">1.2</td><td rowspan="1" colspan="1">1.1</td><td rowspan="1" colspan="1">1.2</td><td rowspan="1" colspan="1">1.5</td><td rowspan="1" colspan="1">1.1</td><td rowspan="1" colspan="1">1.3</td><td rowspan="1" colspan="1">1.5</td><td rowspan="1" colspan="1">1.5</td><td rowspan="1" colspan="1">1.3</td><td rowspan="1" colspan="1">1.2</td><td rowspan="1" colspan="1">1.5</td><td rowspan="1" colspan="1">1.4</td><td rowspan="1" colspan="1">1.6</td><td rowspan="1" colspan="1">1.5</td><td rowspan="1" colspan="1">1.7</td><td rowspan="1" colspan="1">1.4</td></tr><tr><td rowspan="1" colspan="1">
                        <abbrev xmlns:xlink="http://www.w3.org/1999/xlink" xlink:title="interorbital distance" xlink:type="simple">IO</abbrev>
                      </td><td rowspan="1" colspan="1">2.9</td><td rowspan="1" colspan="1">2.4</td><td rowspan="1" colspan="1">2.5</td><td rowspan="1" colspan="1">2.4</td><td rowspan="1" colspan="1">2.1</td><td rowspan="1" colspan="1">2.1</td><td rowspan="1" colspan="1">1.9</td><td rowspan="1" colspan="1">2.0</td><td rowspan="1" colspan="1">2.7</td><td rowspan="1" colspan="1">2.4</td><td rowspan="1" colspan="1">2.3</td><td rowspan="1" colspan="1">1.7</td><td rowspan="1" colspan="1">2.0</td><td rowspan="1" colspan="1">2.5</td><td rowspan="1" colspan="1">2.8</td><td rowspan="1" colspan="1">2.7</td><td rowspan="1" colspan="1">2.8</td><td rowspan="1" colspan="1">2.5</td></tr><tr><td rowspan="1" colspan="1">
                        <abbrev xmlns:xlink="http://www.w3.org/1999/xlink" xlink:title="ear length" xlink:type="simple">EL</abbrev>
                      </td><td rowspan="1" colspan="1">0.8</td><td rowspan="1" colspan="1">0.6</td><td rowspan="1" colspan="1">0.8</td><td rowspan="1" colspan="1">0.7</td><td rowspan="1" colspan="1">0.8</td><td rowspan="1" colspan="1">0.9</td><td rowspan="1" colspan="1">0.9</td><td rowspan="1" colspan="1">1.1</td><td rowspan="1" colspan="1">0.8</td><td rowspan="1" colspan="1">1.2</td><td rowspan="1" colspan="1">1.1</td><td rowspan="1" colspan="1">0.8</td><td rowspan="1" colspan="1">1.1</td><td rowspan="1" colspan="1">1.0</td><td rowspan="1" colspan="1">1.3</td><td rowspan="1" colspan="1">1.4</td><td rowspan="1" colspan="1">1.4</td><td rowspan="1" colspan="1">1.7</td></tr></tbody></table></table-wrap><table-wrap id="T4" position="float" orientation="portrait"><label>Table 4.</label><caption><p>Meristic data of <tp:taxon-name><tp:taxon-name-part taxon-name-part-type="genus" reg="Cyrtodactylus">Cyrtodactylus</tp:taxon-name-part> (<tp:taxon-name-part taxon-name-part-type="subgenus" reg="Geckoella">Geckoella</tp:taxon-name-part>) <tp:taxon-name-part taxon-name-part-type="species" reg="nebulosus">nebulosus</tp:taxon-name-part></tp:taxon-name>. Abbreviations are listed in Materials and methods except for: M = male, F = female, Asterisk (*) = data incomplete; L&amp;R = left and right, / = data unavailable, ? = could not be determined.<bold/></p></caption><table><tbody><tr><th rowspan="1" colspan="1">Type</th><th rowspan="1" colspan="2">Lectotype</th><th rowspan="1" colspan="2">Paralectotypes</th><th rowspan="1" colspan="14">Referred material (topotypes)</th></tr><tr><th rowspan="1" colspan="1">Specimen No.</th><th rowspan="1" colspan="1"><named-content xmlns:xlink="http://www.w3.org/1999/xlink" content-type="dwc:institutional_code" xlink:title="Natural History Museum, London" xlink:href="https://scientific-collections.gbif.org/institution/1d808a7c-1f9e-4379-9616-edb749ecf10e" xlink:type="simple">NHMUK</named-content> 1946.9.7.51</th><th rowspan="1" colspan="1"><named-content xmlns:xlink="http://www.w3.org/1999/xlink" content-type="dwc:institutional_code" xlink:title="Natural History Museum, London" xlink:href="https://scientific-collections.gbif.org/institution/1d808a7c-1f9e-4379-9616-edb749ecf10e" xlink:type="simple">NHMUK</named-content> 1946.9.7.52</th><th rowspan="1" colspan="1"><named-content xmlns:xlink="http://www.w3.org/1999/xlink" content-type="dwc:institutional_code" xlink:title="Natural History Museum, London" xlink:href="https://scientific-collections.gbif.org/institution/1d808a7c-1f9e-4379-9616-edb749ecf10e" xlink:type="simple">NHMUK</named-content> 1946.9.7.53</th><th rowspan="1" colspan="1"><named-content xmlns:xlink="http://www.w3.org/1999/xlink" content-type="dwc:institutional_code" xlink:title="Natural History Museum, London" xlink:href="https://scientific-collections.gbif.org/institution/1d808a7c-1f9e-4379-9616-edb749ecf10e" xlink:type="simple">NHMUK</named-content> 1946.9.7.54</th><th rowspan="1" colspan="1"><abbrev xmlns:xlink="http://www.w3.org/1999/xlink" content-type="institution" xlink:title="National Centre for Biological Sciences, Bangalore" xlink:type="simple">NRC-AA</abbrev>-9616</th><th rowspan="1" colspan="1"><abbrev xmlns:xlink="http://www.w3.org/1999/xlink" content-type="institution" xlink:title="National Centre for Biological Sciences, Bangalore" xlink:type="simple">NRC-AA</abbrev>-9617</th><th rowspan="1" colspan="1"><abbrev xmlns:xlink="http://www.w3.org/1999/xlink" content-type="institution" xlink:title="National Centre for Biological Sciences, Bangalore" xlink:type="simple">NRC-AA</abbrev>-9618</th><th rowspan="1" colspan="1"><abbrev xmlns:xlink="http://www.w3.org/1999/xlink" content-type="institution" xlink:title="National Centre for Biological Sciences, Bangalore" xlink:type="simple">NRC-AA</abbrev>-9619</th><th rowspan="1" colspan="1"><abbrev xmlns:xlink="http://www.w3.org/1999/xlink" content-type="institution" xlink:title="National Centre for Biological Sciences, Bangalore" xlink:type="simple">NRC-AA</abbrev>-9620</th><th rowspan="1" colspan="1"><abbrev xmlns:xlink="http://www.w3.org/1999/xlink" content-type="institution" xlink:title="National Centre for Biological Sciences, Bangalore" xlink:type="simple">NRC-AA</abbrev>-9621</th><th rowspan="1" colspan="1"><abbrev xmlns:xlink="http://www.w3.org/1999/xlink" content-type="institution" xlink:title="National Centre for Biological Sciences, Bangalore" xlink:type="simple">NRC-AA</abbrev>-9622</th><th rowspan="1" colspan="1"><abbrev xmlns:xlink="http://www.w3.org/1999/xlink" content-type="institution" xlink:title="National Centre for Biological Sciences, Bangalore" xlink:type="simple">NRC-AA</abbrev>-9623</th><th rowspan="1" colspan="1"><abbrev xmlns:xlink="http://www.w3.org/1999/xlink" content-type="institution" xlink:title="National Centre for Biological Sciences, Bangalore" xlink:type="simple">NRC-AA</abbrev>-9624</th><th rowspan="1" colspan="1"><abbrev xmlns:xlink="http://www.w3.org/1999/xlink" content-type="institution" xlink:title="National Centre for Biological Sciences, Bangalore" xlink:type="simple">NRC-AA</abbrev>-9625</th><th rowspan="1" colspan="1"><abbrev xmlns:xlink="http://www.w3.org/1999/xlink" content-type="institution" xlink:title="National Centre for Biological Sciences, Bangalore" xlink:type="simple">NRC-AA</abbrev>-9626</th><th rowspan="1" colspan="1"><abbrev xmlns:xlink="http://www.w3.org/1999/xlink" content-type="institution" xlink:title="National Centre for Biological Sciences, Bangalore" xlink:type="simple">NRC-AA</abbrev>-9627</th><th rowspan="1" colspan="1"><abbrev xmlns:xlink="http://www.w3.org/1999/xlink" content-type="institution" xlink:title="National Centre for Biological Sciences, Bangalore" xlink:type="simple">NRC-AA</abbrev>-9628</th><th rowspan="1" colspan="1"><abbrev xmlns:xlink="http://www.w3.org/1999/xlink" content-type="institution" xlink:title="National Centre for Biological Sciences, Bangalore" xlink:type="simple">NRC-AA</abbrev>-9629</th></tr><tr><td rowspan="1" colspan="1">Sex</td><td rowspan="1" colspan="1">F</td><td rowspan="1" colspan="1">F</td><td rowspan="1" colspan="1">?</td><td rowspan="1" colspan="1">?</td><td rowspan="1" colspan="1">F</td><td rowspan="1" colspan="1">F</td><td rowspan="1" colspan="1">M</td><td rowspan="1" colspan="1">F</td><td rowspan="1" colspan="1">F</td><td rowspan="1" colspan="1">F</td><td rowspan="1" colspan="1">F</td><td rowspan="1" colspan="1">F</td><td rowspan="1" colspan="1">F</td><td rowspan="1" colspan="1">F</td><td rowspan="1" colspan="1">M</td><td rowspan="1" colspan="1">F</td><td rowspan="1" colspan="1">M</td><td rowspan="1" colspan="1">M</td></tr><tr><td rowspan="1" colspan="1">
                        <abbrev xmlns:xlink="http://www.w3.org/1999/xlink" xlink:title="number of internasals" xlink:type="simple">INS</abbrev>
                      </td><td rowspan="1" colspan="1">1</td><td rowspan="1" colspan="1">2</td><td rowspan="1" colspan="1">2</td><td rowspan="1" colspan="1">1</td><td rowspan="1" colspan="1">1</td><td rowspan="1" colspan="1">1</td><td rowspan="1" colspan="1">1</td><td rowspan="1" colspan="1">1</td><td rowspan="1" colspan="1">1</td><td rowspan="1" colspan="1">2</td><td rowspan="1" colspan="1">2</td><td rowspan="1" colspan="1">2</td><td rowspan="1" colspan="1">2</td><td rowspan="1" colspan="1">2</td><td rowspan="1" colspan="1">3</td><td rowspan="1" colspan="1">1</td><td rowspan="1" colspan="1">1</td><td rowspan="1" colspan="1">3</td></tr><tr><td rowspan="1" colspan="1"><abbrev xmlns:xlink="http://www.w3.org/1999/xlink" xlink:title="number of supralabials" xlink:type="simple">SL</abbrev> L&amp;R</td><td rowspan="1" colspan="1">9&amp;10</td><td rowspan="1" colspan="1">10&amp;10</td><td rowspan="1" colspan="1">10&amp;10</td><td rowspan="1" colspan="1">13&amp;12</td><td rowspan="1" colspan="1">11&amp;10</td><td rowspan="1" colspan="1">12&amp;12</td><td rowspan="1" colspan="1">11&amp;11</td><td rowspan="1" colspan="1">14&amp;13</td><td rowspan="1" colspan="1">12&amp;12</td><td rowspan="1" colspan="1">10&amp;10</td><td rowspan="1" colspan="1">13&amp;12</td><td rowspan="1" colspan="1">11&amp;10</td><td rowspan="1" colspan="1">11&amp;11</td><td rowspan="1" colspan="1">10&amp;11</td><td rowspan="1" colspan="1">10&amp;10</td><td rowspan="1" colspan="1">11&amp;12</td><td rowspan="1" colspan="1">12&amp;10</td><td rowspan="1" colspan="1">11&amp;11</td></tr><tr><td rowspan="1" colspan="1"><abbrev xmlns:xlink="http://www.w3.org/1999/xlink" xlink:title="infralabials" xlink:type="simple">IL</abbrev> L&amp;R</td><td rowspan="1" colspan="1">8&amp;7</td><td rowspan="1" colspan="1">9&amp;9</td><td rowspan="1" colspan="1">8&amp;9</td><td rowspan="1" colspan="1">9&amp;8</td><td rowspan="1" colspan="1">8&amp;8</td><td rowspan="1" colspan="1">9&amp;8</td><td rowspan="1" colspan="1">8&amp;8</td><td rowspan="1" colspan="1">9&amp;10</td><td rowspan="1" colspan="1">9&amp;9</td><td rowspan="1" colspan="1">8&amp;8</td><td rowspan="1" colspan="1">10&amp;9</td><td rowspan="1" colspan="1">10&amp;9</td><td rowspan="1" colspan="1">8&amp;9</td><td rowspan="1" colspan="1">8&amp;8</td><td rowspan="1" colspan="1">8&amp;9</td><td rowspan="1" colspan="1">9&amp;8</td><td rowspan="1" colspan="1">9&amp;9</td><td rowspan="1" colspan="1">9&amp;9</td></tr><tr><td rowspan="1" colspan="1"><abbrev xmlns:xlink="http://www.w3.org/1999/xlink" xlink:title="number of supralabials" xlink:type="simple">SL</abbrev> M L&amp;R</td><td rowspan="1" colspan="1">6&amp;7</td><td rowspan="1" colspan="1">7&amp;7</td><td rowspan="1" colspan="1">7&amp;7</td><td rowspan="1" colspan="1">8&amp;7</td><td rowspan="1" colspan="1">7&amp;7</td><td rowspan="1" colspan="1">7&amp;7</td><td rowspan="1" colspan="1">7&amp;7</td><td rowspan="1" colspan="1">7&amp;7</td><td rowspan="1" colspan="1">7&amp;6</td><td rowspan="1" colspan="1">6&amp;7</td><td rowspan="1" colspan="1">7&amp;7</td><td rowspan="1" colspan="1">7&amp;6</td><td rowspan="1" colspan="1">8&amp;8</td><td rowspan="1" colspan="1">6&amp;6</td><td rowspan="1" colspan="1">6&amp;6</td><td rowspan="1" colspan="1">7&amp;7</td><td rowspan="1" colspan="1">8&amp;6</td><td rowspan="1" colspan="1">6&amp;6</td></tr><tr><td rowspan="1" colspan="1"><abbrev xmlns:xlink="http://www.w3.org/1999/xlink" xlink:title="infralabials" xlink:type="simple">IL</abbrev> M L&amp;R</td><td rowspan="1" colspan="1">6&amp;5</td><td rowspan="1" colspan="1">6&amp;6</td><td rowspan="1" colspan="1">6&amp;6</td><td rowspan="1" colspan="1">6&amp;6</td><td rowspan="1" colspan="1">5&amp;5</td><td rowspan="1" colspan="1">6&amp;5</td><td rowspan="1" colspan="1">5&amp;6</td><td rowspan="1" colspan="1">6&amp;6</td><td rowspan="1" colspan="1">5&amp;5</td><td rowspan="1" colspan="1">5&amp;6</td><td rowspan="1" colspan="1">6&amp;6</td><td rowspan="1" colspan="1">6&amp;5</td><td rowspan="1" colspan="1">6&amp;6</td><td rowspan="1" colspan="1">5&amp;5</td><td rowspan="1" colspan="1">5&amp;5</td><td rowspan="1" colspan="1">5&amp;5</td><td rowspan="1" colspan="1">6&amp;6</td><td rowspan="1" colspan="1">6&amp;5</td></tr><tr><td rowspan="1" colspan="1"><abbrev xmlns:xlink="http://www.w3.org/1999/xlink" xlink:title="paravertebral tubercles" xlink:type="simple">PVT</abbrev> L&amp;R</td><td rowspan="1" colspan="1">33&amp;33</td><td rowspan="1" colspan="1">32*</td><td rowspan="1" colspan="1">31</td><td rowspan="1" colspan="1">/</td><td rowspan="1" colspan="1">27&amp;27</td><td rowspan="1" colspan="1">27&amp;29</td><td rowspan="1" colspan="1">25&amp;25</td><td rowspan="1" colspan="1">30&amp;29</td><td rowspan="1" colspan="1">27&amp;30</td><td rowspan="1" colspan="1">30&amp;26</td><td rowspan="1" colspan="1">27&amp;27</td><td rowspan="1" colspan="1">28&amp;28</td><td rowspan="1" colspan="1">28&amp;28</td><td rowspan="1" colspan="1">27&amp;26</td><td rowspan="1" colspan="1">31&amp;32</td><td rowspan="1" colspan="1">27&amp;28</td><td rowspan="1" colspan="1">32&amp;32</td><td rowspan="1" colspan="1">28&amp;27</td></tr><tr><td rowspan="1" colspan="1">
                        <abbrev xmlns:xlink="http://www.w3.org/1999/xlink" xlink:title="dorsal tubercle rows" xlink:type="simple">DTR</abbrev>
                      </td><td rowspan="1" colspan="1">13</td><td rowspan="1" colspan="1">14</td><td rowspan="1" colspan="1">11</td><td rowspan="1" colspan="1">/</td><td rowspan="1" colspan="1">12</td><td rowspan="1" colspan="1">12</td><td rowspan="1" colspan="1">12</td><td rowspan="1" colspan="1">12</td><td rowspan="1" colspan="1">12</td><td rowspan="1" colspan="1">12</td><td rowspan="1" colspan="1">13</td><td rowspan="1" colspan="1">14</td><td rowspan="1" colspan="1">13</td><td rowspan="1" colspan="1">12</td><td rowspan="1" colspan="1">14</td><td rowspan="1" colspan="1">12</td><td rowspan="1" colspan="1">12</td><td rowspan="1" colspan="1">12</td></tr><tr><td rowspan="1" colspan="1">
                        <abbrev xmlns:xlink="http://www.w3.org/1999/xlink" xlink:title="mid ventral scale rows" xlink:type="simple">MVSR</abbrev>
                      </td><td rowspan="1" colspan="1">35</td><td rowspan="1" colspan="1">37</td><td rowspan="1" colspan="1">42</td><td rowspan="1" colspan="1">33</td><td rowspan="1" colspan="1">/</td><td rowspan="1" colspan="1">38</td><td rowspan="1" colspan="1">41</td><td rowspan="1" colspan="1">40</td><td rowspan="1" colspan="1">34</td><td rowspan="1" colspan="1">38</td><td rowspan="1" colspan="1">40</td><td rowspan="1" colspan="1">/</td><td rowspan="1" colspan="1">40</td><td rowspan="1" colspan="1">38</td><td rowspan="1" colspan="1">38</td><td rowspan="1" colspan="1">40</td><td rowspan="1" colspan="1">37</td><td rowspan="1" colspan="1">37</td></tr><tr><td rowspan="1" colspan="1">
                        <abbrev xmlns:xlink="http://www.w3.org/1999/xlink" xlink:title="ventral scales 1" xlink:type="simple">VS1</abbrev>
                      </td><td rowspan="1" colspan="1">55</td><td rowspan="1" colspan="1">/</td><td rowspan="1" colspan="1">57</td><td rowspan="1" colspan="1">62</td><td rowspan="1" colspan="1">60</td><td rowspan="1" colspan="1">57</td><td rowspan="1" colspan="1">60</td><td rowspan="1" colspan="1">62</td><td rowspan="1" colspan="1">57</td><td rowspan="1" colspan="1">60</td><td rowspan="1" colspan="1">60</td><td rowspan="1" colspan="1">/</td><td rowspan="1" colspan="1">55</td><td rowspan="1" colspan="1">52</td><td rowspan="1" colspan="1">55</td><td rowspan="1" colspan="1">58</td><td rowspan="1" colspan="1">60</td><td rowspan="1" colspan="1">56</td></tr><tr><td rowspan="1" colspan="1">
                        <abbrev xmlns:xlink="http://www.w3.org/1999/xlink" xlink:title="ventral scales 2" xlink:type="simple">VS2</abbrev>
                      </td><td rowspan="1" colspan="1">/</td><td rowspan="1" colspan="1">/</td><td rowspan="1" colspan="1">/</td><td rowspan="1" colspan="1">/</td><td rowspan="1" colspan="1">163</td><td rowspan="1" colspan="1">159</td><td rowspan="1" colspan="1">165</td><td rowspan="1" colspan="1">169</td><td rowspan="1" colspan="1">172</td><td rowspan="1" colspan="1">175</td><td rowspan="1" colspan="1">164</td><td rowspan="1" colspan="1">/</td><td rowspan="1" colspan="1">150</td><td rowspan="1" colspan="1">140</td><td rowspan="1" colspan="1">150</td><td rowspan="1" colspan="1">161</td><td rowspan="1" colspan="1">157</td><td rowspan="1" colspan="1">153</td></tr><tr><td rowspan="1" colspan="1"><abbrev xmlns:xlink="http://www.w3.org/1999/xlink" xlink:title="digit 1" xlink:type="simple">DLAMF1</abbrev> L&amp;R</td><td rowspan="1" colspan="1">6&amp;6</td><td rowspan="1" colspan="1">7&amp;6</td><td rowspan="1" colspan="1">7&amp;7</td><td rowspan="1" colspan="1">7&amp;6</td><td rowspan="1" colspan="1">7&amp;7</td><td rowspan="1" colspan="1">7&amp;7</td><td rowspan="1" colspan="1">7&amp;6</td><td rowspan="1" colspan="1">7&amp;7</td><td rowspan="1" colspan="1">7&amp;7</td><td rowspan="1" colspan="1">7&amp;7</td><td rowspan="1" colspan="1">7&amp;7</td><td rowspan="1" colspan="1">7&amp;7</td><td rowspan="1" colspan="1">7&amp;7</td><td rowspan="1" colspan="1">7&amp;7</td><td rowspan="1" colspan="1">7&amp;7</td><td rowspan="1" colspan="1">7&amp;6</td><td rowspan="1" colspan="1">7&amp;7</td><td rowspan="1" colspan="1">6&amp;6</td></tr><tr><td rowspan="1" colspan="1"><abbrev xmlns:xlink="http://www.w3.org/1999/xlink" xlink:title="on manus: digit 1" xlink:type="simple">BLAMF1</abbrev> L&amp;R</td><td rowspan="1" colspan="1">5&amp;5</td><td rowspan="1" colspan="1">3&amp;4</td><td rowspan="1" colspan="1">4&amp;4</td><td rowspan="1" colspan="1">5&amp;5</td><td rowspan="1" colspan="1">4&amp;4</td><td rowspan="1" colspan="1">3&amp;4</td><td rowspan="1" colspan="1">3&amp;5</td><td rowspan="1" colspan="1">5&amp;4</td><td rowspan="1" colspan="1">4&amp;4</td><td rowspan="1" colspan="1">4&amp;4</td><td rowspan="1" colspan="1">5&amp;5</td><td rowspan="1" colspan="1">4&amp;4</td><td rowspan="1" colspan="1">4&amp;4</td><td rowspan="1" colspan="1">4&amp;4</td><td rowspan="1" colspan="1">4&amp;4</td><td rowspan="1" colspan="1">4&amp;5</td><td rowspan="1" colspan="1">4&amp;4</td><td rowspan="1" colspan="1">4&amp;4</td></tr><tr><td rowspan="1" colspan="1"><abbrev xmlns:xlink="http://www.w3.org/1999/xlink" xlink:title="digit 4" xlink:type="simple">DLAMF4</abbrev> L&amp;R</td><td rowspan="1" colspan="1">8&amp;8</td><td rowspan="1" colspan="1">8&amp;8</td><td rowspan="1" colspan="1">7&amp;8</td><td rowspan="1" colspan="1">7&amp;8</td><td rowspan="1" colspan="1">7&amp;7</td><td rowspan="1" colspan="1">8&amp;8</td><td rowspan="1" colspan="1">8&amp;8</td><td rowspan="1" colspan="1">8&amp;2*</td><td rowspan="1" colspan="1">9&amp;1*</td><td rowspan="1" colspan="1">6*&amp;8</td><td rowspan="1" colspan="1">8&amp;7</td><td rowspan="1" colspan="1">8&amp;8</td><td rowspan="1" colspan="1">7&amp;8</td><td rowspan="1" colspan="1">7&amp;8</td><td rowspan="1" colspan="1">8&amp;8</td><td rowspan="1" colspan="1">8&amp;8</td><td rowspan="1" colspan="1">7&amp;7</td><td rowspan="1" colspan="1">7&amp;7</td></tr><tr><td rowspan="1" colspan="1"><abbrev xmlns:xlink="http://www.w3.org/1999/xlink" xlink:title="on manus: digit 4" xlink:type="simple">BLAMF4</abbrev> L&amp;R</td><td rowspan="1" colspan="1">6&amp;6</td><td rowspan="1" colspan="1">5&amp;5</td><td rowspan="1" colspan="1">5&amp;5</td><td rowspan="1" colspan="1">5&amp;6</td><td rowspan="1" colspan="1">4&amp;4</td><td rowspan="1" colspan="1">5&amp;5</td><td rowspan="1" colspan="1">5&amp;5</td><td rowspan="1" colspan="1">5&amp;5</td><td rowspan="1" colspan="1">5&amp;5</td><td rowspan="1" colspan="1">6&amp;6</td><td rowspan="1" colspan="1">5&amp;5</td><td rowspan="1" colspan="1">6&amp;5</td><td rowspan="1" colspan="1">5&amp;5</td><td rowspan="1" colspan="1">6&amp;5</td><td rowspan="1" colspan="1">4&amp;4</td><td rowspan="1" colspan="1">6&amp;6</td><td rowspan="1" colspan="1">5&amp;5</td><td rowspan="1" colspan="1">5&amp;4</td></tr><tr><td rowspan="1" colspan="1"><abbrev xmlns:xlink="http://www.w3.org/1999/xlink" xlink:title="on pes: digit 1" xlink:type="simple">DLAMT1</abbrev> L&amp;R</td><td rowspan="1" colspan="1">7&amp;7</td><td rowspan="1" colspan="1">7&amp;7</td><td rowspan="1" colspan="1">7&amp;8</td><td rowspan="1" colspan="1">7&amp;7</td><td rowspan="1" colspan="1">7&amp;7</td><td rowspan="1" colspan="1">9&amp;8</td><td rowspan="1" colspan="1">8&amp;8</td><td rowspan="1" colspan="1">8&amp;8</td><td rowspan="1" colspan="1">8&amp;8</td><td rowspan="1" colspan="1">8&amp;8</td><td rowspan="1" colspan="1">8&amp;8</td><td rowspan="1" colspan="1">8&amp;8</td><td rowspan="1" colspan="1">8&amp;7</td><td rowspan="1" colspan="1">8&amp;8</td><td rowspan="1" colspan="1">7&amp;7</td><td rowspan="1" colspan="1">7&amp;7</td><td rowspan="1" colspan="1">6&amp;7</td><td rowspan="1" colspan="1">7&amp;7</td></tr><tr><td rowspan="1" colspan="1"><abbrev xmlns:xlink="http://www.w3.org/1999/xlink" xlink:title="on pes: digit 1" xlink:type="simple">BLAMT1</abbrev> L&amp;R</td><td rowspan="1" colspan="1">3&amp;4</td><td rowspan="1" colspan="1">4&amp;4</td><td rowspan="1" colspan="1">5&amp;4</td><td rowspan="1" colspan="1">4&amp;4</td><td rowspan="1" colspan="1">4&amp;6</td><td rowspan="1" colspan="1">3&amp;3</td><td rowspan="1" colspan="1">3&amp;3</td><td rowspan="1" colspan="1">3&amp;3</td><td rowspan="1" colspan="1">4&amp;4</td><td rowspan="1" colspan="1">4&amp;5</td><td rowspan="1" colspan="1">3&amp;3</td><td rowspan="1" colspan="1">4&amp;4</td><td rowspan="1" colspan="1">3&amp;3</td><td rowspan="1" colspan="1">3&amp;3</td><td rowspan="1" colspan="1">4&amp;4</td><td rowspan="1" colspan="1">5&amp;5</td><td rowspan="1" colspan="1">4&amp;3</td><td rowspan="1" colspan="1">3&amp;3</td></tr><tr><td rowspan="1" colspan="1"><abbrev xmlns:xlink="http://www.w3.org/1999/xlink" xlink:title="on pes: digit 4" xlink:type="simple">DLAMT4</abbrev> L&amp;R</td><td rowspan="1" colspan="1">9&amp;10</td><td rowspan="1" colspan="1">9&amp;9</td><td rowspan="1" colspan="1">9&amp;9</td><td rowspan="1" colspan="1">11&amp;9</td><td rowspan="1" colspan="1">9&amp;7</td><td rowspan="1" colspan="1">9&amp;9</td><td rowspan="1" colspan="1">9&amp;9</td><td rowspan="1" colspan="1">9&amp;9</td><td rowspan="1" colspan="1">9&amp;9</td><td rowspan="1" colspan="1">9&amp;9</td><td rowspan="1" colspan="1">9&amp;9</td><td rowspan="1" colspan="1">9&amp;9</td><td rowspan="1" colspan="1">8&amp;9</td><td rowspan="1" colspan="1">9&amp;9</td><td rowspan="1" colspan="1">9&amp;9</td><td rowspan="1" colspan="1">9&amp;9</td><td rowspan="1" colspan="1">8&amp;8</td><td rowspan="1" colspan="1">9&amp;9</td></tr><tr><td rowspan="1" colspan="1"><abbrev xmlns:xlink="http://www.w3.org/1999/xlink" xlink:title="on pes: digit 4" xlink:type="simple">BLAMT4</abbrev> L&amp;R</td><td rowspan="1" colspan="1">8&amp;7</td><td rowspan="1" colspan="1">7&amp;7</td><td rowspan="1" colspan="1">7&amp;7</td><td rowspan="1" colspan="1">7&amp;7</td><td rowspan="1" colspan="1">8&amp;7</td><td rowspan="1" colspan="1">8&amp;8</td><td rowspan="1" colspan="1">8&amp;7</td><td rowspan="1" colspan="1">7&amp;7</td><td rowspan="1" colspan="1">7&amp;7</td><td rowspan="1" colspan="1">7&amp;7</td><td rowspan="1" colspan="1">7&amp;7</td><td rowspan="1" colspan="1">7&amp;7</td><td rowspan="1" colspan="1">6&amp;6</td><td rowspan="1" colspan="1">7&amp;7</td><td rowspan="1" colspan="1">7&amp;7</td><td rowspan="1" colspan="1">8&amp;7</td><td rowspan="1" colspan="1">6&amp;6</td><td rowspan="1" colspan="1">5&amp;5</td></tr><tr><td rowspan="1" colspan="1"><abbrev xmlns:xlink="http://www.w3.org/1999/xlink" xlink:title="on pes: digit 5" xlink:type="simple">DLAMT5</abbrev> L&amp;R</td><td rowspan="1" colspan="1">12&amp;11</td><td rowspan="1" colspan="1">10&amp;9</td><td rowspan="1" colspan="1">10&amp;10</td><td rowspan="1" colspan="1">11&amp;11</td><td rowspan="1" colspan="1">10&amp;10</td><td rowspan="1" colspan="1">10&amp;9</td><td rowspan="1" colspan="1">10&amp;10</td><td rowspan="1" colspan="1">9&amp;9</td><td rowspan="1" colspan="1">11&amp;10</td><td rowspan="1" colspan="1">10&amp;10</td><td rowspan="1" colspan="1">10&amp;10</td><td rowspan="1" colspan="1">9&amp;10</td><td rowspan="1" colspan="1">10&amp;10</td><td rowspan="1" colspan="1">10&amp;10</td><td rowspan="1" colspan="1">10&amp;11</td><td rowspan="1" colspan="1">9&amp;9</td><td rowspan="1" colspan="1">8&amp;9</td><td rowspan="1" colspan="1">9&amp;10</td></tr><tr><td rowspan="1" colspan="1"><abbrev xmlns:xlink="http://www.w3.org/1999/xlink" xlink:title="on pes: digit 5" xlink:type="simple">BLAMT5</abbrev> L&amp;R</td><td rowspan="1" colspan="1">6&amp;6</td><td rowspan="1" colspan="1">7&amp;7</td><td rowspan="1" colspan="1">6&amp;6</td><td rowspan="1" colspan="1">6&amp;6</td><td rowspan="1" colspan="1">5&amp;6</td><td rowspan="1" colspan="1">5&amp;6</td><td rowspan="1" colspan="1">7&amp;6</td><td rowspan="1" colspan="1">6&amp;6</td><td rowspan="1" colspan="1">6&amp;5</td><td rowspan="1" colspan="1">6&amp;6</td><td rowspan="1" colspan="1">7&amp;7</td><td rowspan="1" colspan="1">6&amp;5</td><td rowspan="1" colspan="1">5&amp;5</td><td rowspan="1" colspan="1">6&amp;6</td><td rowspan="1" colspan="1">6&amp;6</td><td rowspan="1" colspan="1">6&amp;6</td><td rowspan="1" colspan="1">5&amp;6</td><td rowspan="1" colspan="1">5&amp;5</td></tr><tr><td rowspan="1" colspan="1"><abbrev xmlns:xlink="http://www.w3.org/1999/xlink" xlink:title="total lamellae" xlink:type="simple">TLAMF1</abbrev> L&amp;R</td><td rowspan="1" colspan="1">11&amp;11</td><td rowspan="1" colspan="1">10&amp;10</td><td rowspan="1" colspan="1">11&amp;11</td><td rowspan="1" colspan="1">12&amp;11</td><td rowspan="1" colspan="1">11&amp;11</td><td rowspan="1" colspan="1">10&amp;11</td><td rowspan="1" colspan="1">10&amp;11</td><td rowspan="1" colspan="1">12&amp;11</td><td rowspan="1" colspan="1">11&amp;11</td><td rowspan="1" colspan="1">11&amp;11</td><td rowspan="1" colspan="1">12&amp;12</td><td rowspan="1" colspan="1">11&amp;11</td><td rowspan="1" colspan="1">11&amp;11</td><td rowspan="1" colspan="1">11&amp;11</td><td rowspan="1" colspan="1">11&amp;11</td><td rowspan="1" colspan="1">11&amp;11</td><td rowspan="1" colspan="1">11&amp;11</td><td rowspan="1" colspan="1">10&amp;10</td></tr><tr><td rowspan="1" colspan="1"><abbrev xmlns:xlink="http://www.w3.org/1999/xlink" xlink:title="total lamellae" xlink:type="simple">TLAMF4</abbrev> L&amp;R</td><td rowspan="1" colspan="1">14&amp;14</td><td rowspan="1" colspan="1">13&amp;13</td><td rowspan="1" colspan="1">13&amp;14</td><td rowspan="1" colspan="1">12&amp;14</td><td rowspan="1" colspan="1">11&amp;11</td><td rowspan="1" colspan="1">13&amp;13</td><td rowspan="1" colspan="1">13&amp;13</td><td rowspan="1" colspan="1">13&amp;7*</td><td rowspan="1" colspan="1">14&amp;6*</td><td rowspan="1" colspan="1">12&amp;14</td><td rowspan="1" colspan="1">13&amp;12</td><td rowspan="1" colspan="1">14&amp;13</td><td rowspan="1" colspan="1">12&amp;13</td><td rowspan="1" colspan="1">13&amp;13</td><td rowspan="1" colspan="1">12&amp;12</td><td rowspan="1" colspan="1">14&amp;14</td><td rowspan="1" colspan="1">12&amp;12</td><td rowspan="1" colspan="1">12&amp;11</td></tr><tr><td rowspan="1" colspan="1"><abbrev xmlns:xlink="http://www.w3.org/1999/xlink" xlink:title="total lamellae" xlink:type="simple">TLAMT1</abbrev> L&amp;R</td><td rowspan="1" colspan="1">10&amp;11</td><td rowspan="1" colspan="1">11&amp;11</td><td rowspan="1" colspan="1">12&amp;12</td><td rowspan="1" colspan="1">11&amp;11</td><td rowspan="1" colspan="1">11&amp;13</td><td rowspan="1" colspan="1">12&amp;11</td><td rowspan="1" colspan="1">11&amp;11</td><td rowspan="1" colspan="1">11&amp;11</td><td rowspan="1" colspan="1">12&amp;12</td><td rowspan="1" colspan="1">12&amp;13</td><td rowspan="1" colspan="1">11&amp;11</td><td rowspan="1" colspan="1">12&amp;12</td><td rowspan="1" colspan="1">11&amp;10</td><td rowspan="1" colspan="1">11&amp;11</td><td rowspan="1" colspan="1">11&amp;11</td><td rowspan="1" colspan="1">12&amp;12</td><td rowspan="1" colspan="1">10&amp;10</td><td rowspan="1" colspan="1">10&amp;10</td></tr><tr><td rowspan="1" colspan="1"><abbrev xmlns:xlink="http://www.w3.org/1999/xlink" xlink:title="total lamellae" xlink:type="simple">TLAMT4</abbrev> L&amp;R</td><td rowspan="1" colspan="1">17&amp;17</td><td rowspan="1" colspan="1">16&amp;16</td><td rowspan="1" colspan="1">16&amp;16</td><td rowspan="1" colspan="1">18&amp;16</td><td rowspan="1" colspan="1">17&amp;14</td><td rowspan="1" colspan="1">17&amp;17</td><td rowspan="1" colspan="1">17&amp;16</td><td rowspan="1" colspan="1">16&amp;16</td><td rowspan="1" colspan="1">16&amp;16</td><td rowspan="1" colspan="1">16&amp;16</td><td rowspan="1" colspan="1">16&amp;16</td><td rowspan="1" colspan="1">16&amp;16</td><td rowspan="1" colspan="1">14&amp;15</td><td rowspan="1" colspan="1">16&amp;16</td><td rowspan="1" colspan="1">16&amp;16</td><td rowspan="1" colspan="1">17&amp;16</td><td rowspan="1" colspan="1">14&amp;14</td><td rowspan="1" colspan="1">14&amp;14</td></tr><tr><td rowspan="1" colspan="1"><abbrev xmlns:xlink="http://www.w3.org/1999/xlink" xlink:title="total lamellae" xlink:type="simple">TLAMT5</abbrev> L&amp;R</td><td rowspan="1" colspan="1">18&amp;17</td><td rowspan="1" colspan="1">17&amp;16</td><td rowspan="1" colspan="1">16&amp;16</td><td rowspan="1" colspan="1">17&amp;17</td><td rowspan="1" colspan="1">15&amp;16</td><td rowspan="1" colspan="1">15&amp;15</td><td rowspan="1" colspan="1">17&amp;16</td><td rowspan="1" colspan="1">15&amp;15</td><td rowspan="1" colspan="1">17&amp;15</td><td rowspan="1" colspan="1">16&amp;16</td><td rowspan="1" colspan="1">17&amp;17</td><td rowspan="1" colspan="1">15&amp;15</td><td rowspan="1" colspan="1">15&amp;15</td><td rowspan="1" colspan="1">16&amp;16</td><td rowspan="1" colspan="1">16&amp;17</td><td rowspan="1" colspan="1">15&amp;15</td><td rowspan="1" colspan="1">13&amp;15</td><td rowspan="1" colspan="1">14&amp;15</td></tr><tr><td rowspan="1" colspan="1"><abbrev xmlns:xlink="http://www.w3.org/1999/xlink" xlink:title="post cloacal tubercles" xlink:type="simple">PCT</abbrev> L&amp;R</td><td rowspan="1" colspan="1">2&amp;2</td><td rowspan="1" colspan="1">2&amp;2</td><td rowspan="1" colspan="1">1&amp;1</td><td rowspan="1" colspan="1">2&amp;2</td><td rowspan="1" colspan="1">2&amp;2</td><td rowspan="1" colspan="1">3&amp;3</td><td rowspan="1" colspan="1">4&amp;3</td><td rowspan="1" colspan="1">3&amp;3</td><td rowspan="1" colspan="1">2&amp;2</td><td rowspan="1" colspan="1">2&amp;2</td><td rowspan="1" colspan="1">2&amp;2</td><td rowspan="1" colspan="1">2&amp;2</td><td rowspan="1" colspan="1">2&amp;2</td><td rowspan="1" colspan="1">2&amp;2</td><td rowspan="1" colspan="1">2&amp;2</td><td rowspan="1" colspan="1">2&amp;2</td><td rowspan="1" colspan="1">2&amp;2</td><td rowspan="1" colspan="1">3&amp;4</td></tr></tbody></table></table-wrap></tp:treatment-sec><tp:treatment-sec sec-type="Additional material"><title>Additional material.</title><p>•  <abbrev xmlns:xlink="http://www.w3.org/1999/xlink" content-type="institution" xlink:title="National Centre for Biological Sciences, Bangalore" xlink:type="simple">NRC-AA</abbrev>-9618 (CES09/1510), <abbrev xmlns:xlink="http://www.w3.org/1999/xlink" content-type="institution" xlink:title="National Centre for Biological Sciences, Bangalore" xlink:type="simple">NRC-AA</abbrev>-9626 (CES09/1518), <abbrev xmlns:xlink="http://www.w3.org/1999/xlink" content-type="institution" xlink:title="National Centre for Biological Sciences, Bangalore" xlink:type="simple">NRC-AA</abbrev>-9628 (CES09/1202), <abbrev xmlns:xlink="http://www.w3.org/1999/xlink" content-type="institution" xlink:title="National Centre for Biological Sciences, Bangalore" xlink:type="simple">NRC-AA</abbrev>-9629 (CES09/1203), adult males and <abbrev xmlns:xlink="http://www.w3.org/1999/xlink" content-type="institution" xlink:title="National Centre for Biological Sciences, Bangalore" xlink:type="simple">NRC-AA</abbrev>-9616 (CES09/1508), <abbrev xmlns:xlink="http://www.w3.org/1999/xlink" content-type="institution" xlink:title="National Centre for Biological Sciences, Bangalore" xlink:type="simple">NRC-AA</abbrev>-9617 (CES09/1509), <abbrev xmlns:xlink="http://www.w3.org/1999/xlink" content-type="institution" xlink:title="National Centre for Biological Sciences, Bangalore" xlink:type="simple">NRC-AA</abbrev>-9619 (CES09/1511), <abbrev xmlns:xlink="http://www.w3.org/1999/xlink" content-type="institution" xlink:title="National Centre for Biological Sciences, Bangalore" xlink:type="simple">NRC-AA</abbrev>-9620 (CES09/1512), <abbrev xmlns:xlink="http://www.w3.org/1999/xlink" content-type="institution" xlink:title="National Centre for Biological Sciences, Bangalore" xlink:type="simple">NRC-AA</abbrev>-9621 (CES09/1513), <abbrev xmlns:xlink="http://www.w3.org/1999/xlink" content-type="institution" xlink:title="National Centre for Biological Sciences, Bangalore" xlink:type="simple">NRC-AA</abbrev>-9622 (CES09/1514), <abbrev xmlns:xlink="http://www.w3.org/1999/xlink" content-type="institution" xlink:title="National Centre for Biological Sciences, Bangalore" xlink:type="simple">NRC-AA</abbrev>-9623 (CES09/1505), <abbrev xmlns:xlink="http://www.w3.org/1999/xlink" content-type="institution" xlink:title="National Centre for Biological Sciences, Bangalore" xlink:type="simple">NRC-AA</abbrev>-9624 (CES09/15016), <abbrev xmlns:xlink="http://www.w3.org/1999/xlink" content-type="institution" xlink:title="National Centre for Biological Sciences, Bangalore" xlink:type="simple">NRC-AA</abbrev>-9625 (CES09/1517), <abbrev xmlns:xlink="http://www.w3.org/1999/xlink" content-type="institution" xlink:title="National Centre for Biological Sciences, Bangalore" xlink:type="simple">NRC-AA</abbrev>-9627 (CES09/1201), adult females; collected from the road up to Araku Valley (<named-content xmlns:xlink="http://www.w3.org/1999/xlink" content-type="dwc:verbatimCoordinates" xlink:type="simple">18.21355°N, 83.05556°E</named-content> – <named-content xmlns:xlink="http://www.w3.org/1999/xlink" content-type="dwc:verbatimCoordinates" xlink:type="simple">18.27687°N, 82.98932°E</named-content>; ca 310–1170 m a.s.l.), Alluri Sitharama Raju District, Andhra Pradesh State, India; by Aniruddha Datta-Roy, Aparna Lajmi, V. Deepak and Ishan Agarwal on 3 March 2014.</p></tp:treatment-sec><tp:treatment-sec sec-type="Diagnosis"><title>Diagnosis.</title><p>A small-sized <italic><tp:taxon-name><tp:taxon-name-part taxon-name-part-type="genus" reg="Cyrtodactylus">Cyrtodactylus</tp:taxon-name-part></tp:taxon-name></italic>, snout to vent length up to 52.2 mm. Dorsal pholidosis heterogeneous; smooth granular scales intermixed with more or less regularly arranged rows of enlarged, feebly keeled, blunt to weakly conical tubercles; ventrolateral fold absent on lower flank; 12–14 rows of dorsal tubercles at midbody (rarely 11, <italic>n</italic> = 1/17), 25–33 tubercles in paravertebral rows; ventral scales subequal from chest to vent, smooth, subcircular, and subimbricate with rounded end; 37–42 ventral scales across belly at midbody (rarely 33–35, <italic>n</italic> = 3/16); 52–62 longitudinal scales between axilla to groin; 150–175 longitudinal scales from mental to cloaca (rarely 140, <italic>n</italic> = 1/13); subdigital scansors smooth, unnotched, and mostly entire; 10–13 lamellae under digit I of manus and nine or ten lamellae under digit I of pes, 11–14 lamellae under digit IV of manus and 14–17 lamellae under digit IV of pes; femoral and/or precloacal pores absent; enlarged precloacal and/ or femoral scales absent, no precloacal groove; scales on non-regenerated tail dorsum homogeneous, composed of large, flat, smooth, subcircular, and imbricate scales which becomes slightly larger towards the lateral aspect, largest on ventral side but not forming median row of transversely enlarged subcaudal scales. Ground colour brown with 5–8 pairs of dark brown spots or streaks from neck to hindlimb insertions plus one on tail base; head mottled with numerous dark blotches; post-occipital collar extends to posterior margin of eye; pre-orbital streaks do not meet in internasal region; post-orbital streak extends onto back and is confluent with first or first and second dorsal markings; original tail with 6–9 alternating dark and lighter bands.</p></tp:treatment-sec><tp:treatment-sec sec-type="Note"><title>Note.</title><p>The relatively specific type locality in the original description of <italic><tp:taxon-name><tp:taxon-name-part taxon-name-part-type="genus" reg="Cyrtodactylus">C.</tp:taxon-name-part> <tp:taxon-name-part taxon-name-part-type="species" reg="nebulosus">nebulosus</tp:taxon-name-part></tp:taxon-name></italic> and comparison against the type material allowed us to assign our topotypical specimens to this species. Additionally, the original description gives the size as 2 1/4 inches [= 57 mm] and 34 scales across the belly which matches well with the specimen selected as the lectotype (total length, <abbrev xmlns:xlink="http://www.w3.org/1999/xlink" xlink:title="snout vent length" xlink:type="simple">SVL</abbrev> + <abbrev xmlns:xlink="http://www.w3.org/1999/xlink" xlink:title="tail length" xlink:type="simple">TL</abbrev> = 56.4 mm and 35 <abbrev xmlns:xlink="http://www.w3.org/1999/xlink" xlink:title="mid ventral scale rows" xlink:type="simple">MVSR</abbrev>). The lectotype is also the largest specimen (although it is likely not fully adult) and in the best condition among the syntype series.</p></tp:treatment-sec></tp:taxon-treatment>
