# Supplementary material for: Middle Miocene biogeographic connectivity between the Eastern Ghats and Nepal revealed by a new species of the Cyrtodactylus (Geckoella) nebulosus complex (Reptilia, Squamata) from Nepal
Source: Zookeys. 2026 Mar 25;1275:15–42. doi: 10.3897/zookeys.1275.178507 (PMC13044547; doi:10.3897/zookeys.1275.178507)
Supplement: XML Treatment for Cyrtodactylus (Geckoella) teraiensis [file zookeys.1275.178507-treatment2.xml]

<!DOCTYPE tp:taxon-treatment
  PUBLIC "-//TaxonX//DTD Taxonomic Treatment Publishing DTD v0 20100105//EN" "tax-treatment-NSO.dtd">
<tp:taxon-treatment xmlns:tp="http://www.plazi.org/taxpub"><tp:treatment-meta><kwd-group><label>Taxon classification</label><kwd>
                  <named-content content-type="kingdom">Animalia</named-content>
                </kwd><kwd>
                  <named-content content-type="order">Squamata</named-content>
                </kwd><kwd>
                  <named-content content-type="family">Gekkonidae</named-content>
                </kwd></kwd-group><mixed-citation publication-type="journal"><person-group><name><surname>Gautam</surname><given-names>Bivek</given-names></name><name><surname>Bhattarai</surname><given-names>Santosh</given-names></name><name><surname>Neupane</surname><given-names>Bishal Prasad</given-names></name><name><surname>Pokheral</surname><given-names>Chiranjibi Prasad</given-names></name><name><surname>Thackeray</surname><given-names>Tejas</given-names></name><name><surname>Khandekar</surname><given-names>Akshay</given-names></name><name><surname>Cyriac</surname><given-names>Vivek Phillip</given-names></name><name><surname>Agarwal</surname><given-names>Ishan</given-names></name></person-group><article-title>Middle Miocene biogeographic connectivity between the Eastern Ghats and Nepal revealed by a new species of the <tp:taxon-name><tp:taxon-name-part taxon-name-part-type="genus" reg="Cyrtodactylus">Cyrtodactylus</tp:taxon-name-part> (<tp:taxon-name-part taxon-name-part-type="subgenus" reg="Geckoella">Geckoella</tp:taxon-name-part>) <tp:taxon-name-part taxon-name-part-type="species" reg="nebulosus">nebulosus</tp:taxon-name-part></tp:taxon-name> complex (<tp:taxon-name><tp:taxon-name-part taxon-name-part-type="superclass" reg="Reptilia">Reptilia</tp:taxon-name-part></tp:taxon-name>, <tp:taxon-name><tp:taxon-name-part taxon-name-part-type="order" reg="Squamata">Squamata</tp:taxon-name-part></tp:taxon-name>) from Nepal</article-title><source>Zookeys</source><day>25</day><month>03</month><year>2026</year><volume>1275</volume><fpage>15</fpage><lpage>42</lpage><pub-id pub-id-type="doi">10.3897/zookeys.1275.178507</pub-id></mixed-citation></tp:treatment-meta><tp:nomenclature><tp:taxon-name><object-id xmlns:xlink="http://www.w3.org/1999/xlink" content-type="arpha" xlink:type="simple">B5F9010E-170D-5532-B27C-44ECE8855462</object-id>
                        		<tp:taxon-name-part taxon-name-part-type="genus" reg="Cyrtodactylus">Cyrtodactylus</tp:taxon-name-part> (<tp:taxon-name-part taxon-name-part-type="subgenus" reg="Geckoella">Geckoella</tp:taxon-name-part>) <tp:taxon-name-part taxon-name-part-type="species" reg="teraiensis">teraiensis</tp:taxon-name-part>
                        	
                        		<object-id xmlns:xlink="http://www.w3.org/1999/xlink" content-type="zoobank" xlink:type="simple">https://zoobank.org/3C1A0B0E-617D-4929-AA9B-A1E791B1E9EA</object-id>
                        	</tp:taxon-name><tp:taxon-status xmlns:xlink="http://www.w3.org/1999/xlink" xlink:type="simple">sp. nov.</tp:taxon-status><xref ref-type="fig" rid="F5">Figs 5</xref><xref ref-type="fig" rid="F6">, 6</xref><xref ref-type="fig" rid="F7">, 7</xref><xref ref-type="fig" rid="F8">, 8</xref><xref ref-type="fig" rid="F9">, 9</xref></tp:nomenclature><tp:treatment-sec sec-type="Type material"><title>Type material.</title><p><bold><italic>Holotype</italic></bold>. • <abbrev xmlns:xlink="http://www.w3.org/1999/xlink" content-type="institution" xlink:title="Natural History Museum, Kathmandu, Nepal" xlink:type="simple">NHM</abbrev> 2025/390 (<abbrev xmlns:xlink="http://www.w3.org/1999/xlink" xlink:title="Bivek Gautam field numbers" xlink:type="simple">BG</abbrev>-81266), adult male, collected from Belbari Chisang Collaborative Forest (<named-content xmlns:xlink="http://www.w3.org/1999/xlink" content-type="dwc:verbatimCoordinates" xlink:type="simple">26.67993°N, 87.4743°E</named-content>; ca 188 m a.s.l.), Bhaunne, Morang District, Koshi Province, Nepal; by Santosh Bhattarai and Bivek Gautam on 27<sup>th</sup> April 2025. <bold><italic>Paratype</italic></bold>. • <abbrev xmlns:xlink="http://www.w3.org/1999/xlink" content-type="institution" xlink:title="Natural History Museum, Kathmandu, Nepal" xlink:type="simple">NHM</abbrev> 2025/391 (<abbrev xmlns:xlink="http://www.w3.org/1999/xlink" xlink:title="Bivek Gautam field numbers" xlink:type="simple">BG</abbrev>-81277), adult male, Belbari Chisang Collaborative Forest (<named-content xmlns:xlink="http://www.w3.org/1999/xlink" content-type="dwc:verbatimCoordinates" xlink:type="simple">26.684517°N, 87.472117°E</named-content>; ca. 169 m a.s.l.), Bhaunne, bears the same locality and collection data as holotype.</p></tp:treatment-sec><tp:treatment-sec sec-type="Diagnosis"><title>Diagnosis.</title><p>A small-sized <italic><tp:taxon-name><tp:taxon-name-part taxon-name-part-type="genus" reg="Cyrtodactylus">Cyrtodactylus</tp:taxon-name-part></tp:taxon-name></italic>, snout to vent length up to 45.5 mm. Dorsal pholidosis heterogeneous; smooth granular scales intermixed with more or less regularly arranged rows of enlarged, feebly keeled, blunt to weakly conical tubercles; ventrolateral fold absent on lower flank; 16–18 rows of dorsal tubercles at midbody, 29–31 tubercles in paravertebral rows; ventral scales subequal from chest to vent, smooth, subcircular, and subimbricate with rounded end; 30–32 ventral scales across belly at midbody, 50–54 longitudinal scales between axilla to groin, 150–157 longitudinal scales from mental to cloaca; subdigital scansors smooth, unnotched, and mostly entire; 8–10 lamellae under digit I of manus and nine or 10 lamellae under digit I of pes, 12 or 13 lamellae under digit IV of manus and 15–17 lamellae under digit IV of pes; femoral and/or precloacal pores absent; enlarged precloacal and/ or femoral scales absent, no precloacal groove; scales on non-regenerated tail dorsum homogeneous, composed of large, flat, smooth, subcircular, and imbricate scales which become slightly larger towards the lateral aspect, largest on ventral side but not forming median row of transversely enlarged subcaudal scales. Ground colour khaki with four or five pairs of dark brown spots from neck to hindlimb insertions plus one on tail base; head with dark blotches on snout-tip, occipital, and interorbital region; post-occipital collar not in contact with post-orbital streak; pre-orbital streaks meeting in internasal region; original tail with eight or nine alternating dark and lighter bands.</p></tp:treatment-sec><tp:treatment-sec sec-type="Comparison with Cyrtodactylus (Geckoella) nebulosus"><title>Comparison with <tp:taxon-name><tp:taxon-name-part taxon-name-part-type="genus" reg="Cyrtodactylus">Cyrtodactylus</tp:taxon-name-part> (<tp:taxon-name-part taxon-name-part-type="subgenus" reg="Geckoella">Geckoella</tp:taxon-name-part>) <tp:taxon-name-part taxon-name-part-type="species" reg="nebulosus">nebulosus</tp:taxon-name-part></tp:taxon-name>.</title><p>The small body size and original tail shorter than <abbrev xmlns:xlink="http://www.w3.org/1999/xlink" xlink:title="snout vent length" xlink:type="simple">SVL</abbrev> easily differentiate the new species from all other <italic><tp:taxon-name><tp:taxon-name-part taxon-name-part-type="genus" reg="Cyrtodactylus">Cyrtodactylus</tp:taxon-name-part></tp:taxon-name></italic> and its dorsal pholidosis from all <tp:taxon-name><tp:taxon-name-part taxon-name-part-type="genus" reg="Cyrtodactylus">Cyrtodactylus</tp:taxon-name-part> (<tp:taxon-name-part taxon-name-part-type="subgenus" reg="Geckoella">Geckoella</tp:taxon-name-part>)</tp:taxon-name> apart from <italic><tp:taxon-name><tp:taxon-name-part taxon-name-part-type="genus" reg="Cyrtodactylus">C.</tp:taxon-name-part> <tp:taxon-name-part taxon-name-part-type="species" reg="nebulosus">nebulosus</tp:taxon-name-part></tp:taxon-name></italic>.</p><p><tp:taxon-name><tp:taxon-name-part taxon-name-part-type="genus" reg="Cyrtodactylus">Cyrtodactylus</tp:taxon-name-part> (<tp:taxon-name-part taxon-name-part-type="subgenus" reg="Geckoella">Geckoella</tp:taxon-name-part>) <tp:taxon-name-part taxon-name-part-type="species" reg="teraiensis">teraiensis</tp:taxon-name-part></tp:taxon-name> sp. nov. can be differentiated from <italic><tp:taxon-name><tp:taxon-name-part taxon-name-part-type="genus" reg="Cyrtodactylus">C.</tp:taxon-name-part> <tp:taxon-name-part taxon-name-part-type="species" reg="nebulosus">nebulosus</tp:taxon-name-part></tp:taxon-name></italic> by having 16–18 rows of dorsal tubercles at midbody (vs 12–14 rows of dorsal tubercles at midbody in <italic><tp:taxon-name><tp:taxon-name-part taxon-name-part-type="genus" reg="Cyrtodactylus">C.</tp:taxon-name-part> <tp:taxon-name-part taxon-name-part-type="species" reg="nebulosus">nebulosus</tp:taxon-name-part></tp:taxon-name></italic>); 30–32 ventral scales across belly at midbody (vs 37–42 ventral scales across belly at midbody; rarely 33–35, <italic>n</italic> = 3/16); four or five paired spots between neck and hindlimb insertions alternating with two or three much smaller paired spots (vs 4–7 dark dorsal markings between neck and hindlimb insertions that vary from irregular paired blotches to cross-bars alternating with 1–3 small paired spots/ cross-bars); post-occipital collar does not extend up to eye (vs post-occipital collar extends to posterior margin of eye); post-orbital streak terminates before tympanum (vs post-orbital streak extends onto back and is confluent with first or first and second dorsal markings); pre-orbital streaks meet on internasals (vs pre-orbital streaks do not meet on internasals).</p></tp:treatment-sec><tp:treatment-sec sec-type="Description of the holotype"><title>Description of the holotype.</title><p>Adult male in good state of preservation except body and tail slightly bent towards left and a 9.4-mm vertical incision in the sternal region for liver tissue collection (Fig. <xref ref-type="fig" rid="F5">5A–D</xref>). <abbrev xmlns:xlink="http://www.w3.org/1999/xlink" xlink:title="snout vent length" xlink:type="simple">SVL</abbrev> 44.6 mm, head short (<abbrev xmlns:xlink="http://www.w3.org/1999/xlink" xlink:title="head length" xlink:type="simple">HL</abbrev>/<abbrev xmlns:xlink="http://www.w3.org/1999/xlink" xlink:title="snout vent length" xlink:type="simple">SVL</abbrev> 0.26), wide (<abbrev xmlns:xlink="http://www.w3.org/1999/xlink" xlink:title="head width" xlink:type="simple">HW</abbrev>/<abbrev xmlns:xlink="http://www.w3.org/1999/xlink" xlink:title="head length" xlink:type="simple">HL</abbrev> 0.69), not strongly depressed (HD/<abbrev xmlns:xlink="http://www.w3.org/1999/xlink" xlink:title="head length" xlink:type="simple">HL</abbrev> 0.43), as broad as body (<abbrev xmlns:xlink="http://www.w3.org/1999/xlink" xlink:title="head width" xlink:type="simple">HW</abbrev>/<abbrev xmlns:xlink="http://www.w3.org/1999/xlink" xlink:title="body width" xlink:type="simple">BW</abbrev> 1.01), and distinct from neck (Fig. <xref ref-type="fig" rid="F6">6A</xref>). Loreal region slightly inflated, canthus rostralis not prominent. Snout marginally less than half head length (<abbrev xmlns:xlink="http://www.w3.org/1999/xlink" xlink:title="eye to snout distance" xlink:type="simple">ES</abbrev>/<abbrev xmlns:xlink="http://www.w3.org/1999/xlink" xlink:title="head length" xlink:type="simple">HL</abbrev> 0.42), slightly less than twice eye diameter (<abbrev xmlns:xlink="http://www.w3.org/1999/xlink" xlink:title="eye to snout distance" xlink:type="simple">ES</abbrev>/<abbrev xmlns:xlink="http://www.w3.org/1999/xlink" xlink:title="eye diameter" xlink:type="simple">ED</abbrev> 1.85); scales on snout, canthus rostralis, and loreal region large, hexagonal to subcircular, smooth and flattened; much larger than granular scales on forehead and interorbital region; occipital and temporal region with heterogenous scalation consisting of much smaller, smooth granular scales intermixed with slightly enlarged, smooth to feebly keeled, round tubercles (Fig. <xref ref-type="fig" rid="F6">6A, C</xref>). Eye small (<abbrev xmlns:xlink="http://www.w3.org/1999/xlink" xlink:title="eye diameter" xlink:type="simple">ED</abbrev>/<abbrev xmlns:xlink="http://www.w3.org/1999/xlink" xlink:title="head length" xlink:type="simple">HL</abbrev> 0.23); pupil, dilated, vertical with crenate margins; supraciliaries short, larger anteriorly, not elongate; 12 interorbital scale rows across narrowest point of frontal; 35 scale rows between left and right supraciliaries at mid-orbit (Fig. <xref ref-type="fig" rid="F6">6A, C</xref>). Ear-opening oval, small (<abbrev xmlns:xlink="http://www.w3.org/1999/xlink" xlink:title="ear length" xlink:type="simple">EL</abbrev>/<abbrev xmlns:xlink="http://www.w3.org/1999/xlink" xlink:title="head length" xlink:type="simple">HL</abbrev> 0.10); eye to ear distance slightly larger than eye diameter (<abbrev xmlns:xlink="http://www.w3.org/1999/xlink" xlink:title="eye to ear distance" xlink:type="simple">EE</abbrev>/<abbrev xmlns:xlink="http://www.w3.org/1999/xlink" xlink:title="eye diameter" xlink:type="simple">ED</abbrev> 1.35). Rostral ~ 1.5 × wider (2.3 mm) than deep (1.6 mm), incompletely divided dorsally by weakly developed rostral groove for half of its height; a single enlarged supranasal on each side, more than twice the size of the postnasals, separated from each other by a single enlarged internasal on the snout; three subequal postnasals, much smaller than supranasals; rostral in contact with nostril, supralabial I, supranasal, and internasal on either side; nostrils rounded, directed somewhat outwards, covering most of the nasal scale; surrounded on either side by supralabial I, rostral, supranasals, and postnasals; a single row of smaller scales separate the orbit from the supralabials (Fig. <xref ref-type="fig" rid="F6">6C</xref>). Mental enlarged, triangular, wider (2.1 mm) than long (1.4 mm); two pairs of postmentals; inner pair in strong contact with each other, approx. pentangular and slightly smaller in length (1.8 mm) than mental; bordered by mental, infralabial I, outer postmental and seven enlarged chin shields below; outer postmentals separated from each other by left inner postmentals, approx. rectangular and half the size (0.90 mm) of inner pair; bordered by inner postmentals, infralabials I and II, and three enlarged chin shields on either side; chin shields bordering postmentals and infralabials flat, smooth, smaller than outermost postmentals; rest flattened, even smaller, smooth; two or three rows of enlarged elongated scales separating gular scales from infralabials (Fig. <xref ref-type="fig" rid="F6">6B</xref>). Twelve supralabials up to angle of jaw on either side, and seven at midorbital position on left and six on right side; nine infralabials up to angle of jaw on the left and eight on the right side, and six infralabials at midorbital position on left and five on right side (Fig. <xref ref-type="fig" rid="F6">6C</xref>).</p><fig id="F5" position="float" orientation="portrait"><object-id xmlns:xlink="http://www.w3.org/1999/xlink" content-type="doi" xlink:type="simple">10.3897/zookeys.1275.178507.figure5</object-id><object-id xmlns:xlink="http://www.w3.org/1999/xlink" content-type="zenodo_dep_id" xlink:type="simple">19249387</object-id><object-id xmlns:xlink="http://www.w3.org/1999/xlink" content-type="arpha" xlink:type="simple">B5A51A67-F3F3-5E25-84DC-C681859F2D7D</object-id><label>Figure 5.</label><caption><p><tp:taxon-name><tp:taxon-name-part taxon-name-part-type="genus" reg="Cyrtodactylus">Cyrtodactylus</tp:taxon-name-part> (<tp:taxon-name-part taxon-name-part-type="subgenus" reg="Geckoella">Geckoella</tp:taxon-name-part>) <tp:taxon-name-part taxon-name-part-type="species" reg="teraiensis">teraiensis</tp:taxon-name-part></tp:taxon-name> sp. nov. (holotype, <abbrev xmlns:xlink="http://www.w3.org/1999/xlink" content-type="institution" xlink:title="Natural History Museum, Kathmandu, Nepal" xlink:type="simple">NHM</abbrev> 2025/390). <bold>A</bold>. Dorsal view of body; <bold>B</bold>. Ventral view of body; <bold>C</bold>. Dorsal view of tail; <bold>D</bold>. Ventral view of tail. Photographs by <abbrev xmlns:xlink="http://www.w3.org/1999/xlink" xlink:title="Akshay Khandekar field series" xlink:type="simple">AK</abbrev>. Scale bars: 10 mm.</p></caption><graphic xmlns:xlink="http://www.w3.org/1999/xlink" xlink:href="zookeys-1275-015_article-178507__-g005.jpg" id="oo_1569232.jpg" position="float" orientation="portrait" xlink:type="simple"><uri content-type="original_file" xlink:type="simple">https://binary.pensoft.net/fig/1569232</uri></graphic></fig><fig id="F6" position="float" orientation="portrait"><object-id xmlns:xlink="http://www.w3.org/1999/xlink" content-type="doi" xlink:type="simple">10.3897/zookeys.1275.178507.figure6</object-id><object-id xmlns:xlink="http://www.w3.org/1999/xlink" content-type="zenodo_dep_id" xlink:type="simple">19249389</object-id><object-id xmlns:xlink="http://www.w3.org/1999/xlink" content-type="arpha" xlink:type="simple">0B2D6257-D85F-57AD-A039-3798338CFEA1</object-id><label>Figure 6.</label><caption><p>Holotype of <tp:taxon-name><tp:taxon-name-part taxon-name-part-type="genus" reg="Cyrtodactylus">Cyrtodactylus</tp:taxon-name-part> (<tp:taxon-name-part taxon-name-part-type="subgenus" reg="Geckoella">Geckoella</tp:taxon-name-part>) <tp:taxon-name-part taxon-name-part-type="species" reg="teraiensis">teraiensis</tp:taxon-name-part></tp:taxon-name> sp. nov. (holotype, <abbrev xmlns:xlink="http://www.w3.org/1999/xlink" content-type="institution" xlink:title="Natural History Museum, Kathmandu, Nepal" xlink:type="simple">NHM</abbrev> 2025/390). <bold>A</bold>. Dorsal view of head; <bold>B</bold>. Ventral view of head; <bold>C</bold>. Lateral view of head on right; <bold>D</bold>. View of femoral region; <bold>E</bold>. Ventral view of left manus; <bold>F</bold>. Ventral view of left pes. Photographs by <abbrev xmlns:xlink="http://www.w3.org/1999/xlink" xlink:title="Akshay Khandekar field series" xlink:type="simple">AK</abbrev>. Scale bars: 5 mm.</p></caption><graphic xmlns:xlink="http://www.w3.org/1999/xlink" xlink:href="zookeys-1275-015_article-178507__-g006.jpg" id="oo_1569233.jpg" position="float" orientation="portrait" xlink:type="simple"><uri content-type="original_file" xlink:type="simple">https://binary.pensoft.net/fig/1569233</uri></graphic></fig><p>Body relatively slender (<abbrev xmlns:xlink="http://www.w3.org/1999/xlink" xlink:title="body width" xlink:type="simple">BW</abbrev>/<abbrev xmlns:xlink="http://www.w3.org/1999/xlink" xlink:title="axilla to groin length" xlink:type="simple">AGL</abbrev> 0.47), trunk less than half of <abbrev xmlns:xlink="http://www.w3.org/1999/xlink" xlink:title="snout vent length" xlink:type="simple">SVL</abbrev> (<abbrev xmlns:xlink="http://www.w3.org/1999/xlink" xlink:title="axilla to groin length" xlink:type="simple">AGL</abbrev>/<abbrev xmlns:xlink="http://www.w3.org/1999/xlink" xlink:title="snout vent length" xlink:type="simple">SVL</abbrev> 0.39) without ventrolateral folds (Fig. <xref ref-type="fig" rid="F7">7A–C</xref>). Dorsal pholidosis on trunk heterogeneous; smooth granular scales intermixed with more or less regularly arranged rows of enlarged, feebly keeled, blunt to weakly conical tubercles; granular scales gradually increasing in size towards each flank, largest on mid-flank; granular scales on occiput slightly smaller than paravertebral granular scales; enlarged tubercles in ~ 16 longitudinal rows at midbody; 29 tubercles in paravertebral rows (Fig. <xref ref-type="fig" rid="F7">7A</xref>). Ventral scales much larger than granular scales on dorsum, subequal from chest to vent, smooth, subcircular, and subimbricate with rounded end; no enlarged precloacal or femoral scales, no precloacal or femoral pores and no precloacal groove (Figs <xref ref-type="fig" rid="F6">6D</xref>, <xref ref-type="fig" rid="F7">7B</xref>).</p><fig id="F7" position="float" orientation="portrait"><object-id xmlns:xlink="http://www.w3.org/1999/xlink" content-type="doi" xlink:type="simple">10.3897/zookeys.1275.178507.figure7</object-id><object-id xmlns:xlink="http://www.w3.org/1999/xlink" content-type="zenodo_dep_id" xlink:type="simple">19249391</object-id><object-id xmlns:xlink="http://www.w3.org/1999/xlink" content-type="arpha" xlink:type="simple">DF5B73EA-D932-51B6-B50B-2D6E8D1A54DF</object-id><label>Figure 7.</label><caption><p>Holotype of <tp:taxon-name><tp:taxon-name-part taxon-name-part-type="genus" reg="Cyrtodactylus">Cyrtodactylus</tp:taxon-name-part> (<tp:taxon-name-part taxon-name-part-type="subgenus" reg="Geckoella">Geckoella</tp:taxon-name-part>) <tp:taxon-name-part taxon-name-part-type="species" reg="teraiensis">teraiensis</tp:taxon-name-part></tp:taxon-name> sp. nov. (holotype, <abbrev xmlns:xlink="http://www.w3.org/1999/xlink" content-type="institution" xlink:title="Natural History Museum, Kathmandu, Nepal" xlink:type="simple">NHM</abbrev> 2025/390). <bold>A</bold>. Dorsal view of midbody; <bold>B</bold>. Ventral view of midbody; <bold>C</bold>. Lateral view of midbody on right. Photographs by <abbrev xmlns:xlink="http://www.w3.org/1999/xlink" xlink:title="Akshay Khandekar field series" xlink:type="simple">AK</abbrev>. Scale bars: 5 mm.</p></caption><graphic xmlns:xlink="http://www.w3.org/1999/xlink" xlink:href="zookeys-1275-015_article-178507__-g007.jpg" id="oo_1569234.jpg" position="float" orientation="portrait" xlink:type="simple"><uri content-type="original_file" xlink:type="simple">https://binary.pensoft.net/fig/1569234</uri></graphic></fig><p>Scales on palm and soles granular, smooth, rounded; scales on dorsal aspects of forelimbs heterogeneous in shape and size; mixture of small, granules similar to dorsum and many smooth flattened and imbricate scales which are much larger than granules on the body dorsum, largest on anterior aspect of the hands; lateral and ventral aspects of forelimbs with small granular scales; scales on dorsal aspects of forelimbs heterogeneous, smaller scales intermixed with sparsely arranged tubercles (Fig. <xref ref-type="fig" rid="F5">5A, B</xref>). Fore-limbs and hind-limbs long, slender (<abbrev xmlns:xlink="http://www.w3.org/1999/xlink" xlink:title="lower arm length" xlink:type="simple">LAL</abbrev>/<abbrev xmlns:xlink="http://www.w3.org/1999/xlink" xlink:title="snout vent length" xlink:type="simple">SVL</abbrev> 0.14; CL/<abbrev xmlns:xlink="http://www.w3.org/1999/xlink" xlink:title="snout vent length" xlink:type="simple">SVL</abbrev> 0.17); digits short, slender, with a strong, recurved claw, moderately inflected, distal portions laterally compressed. Series of unpaired lamellae on basal portion of digits except one or two which on some digits which are paired, separated from narrower distal lamellae by a single large lamella at the inflection, unpaired except one or two which are divided; basal lamellae series: (3-4-5-4-5 right manus, 2-5-6-8-6 right pes), (3-4-4-5-4 left manus, Fig. <xref ref-type="fig" rid="F6">6E</xref>; 2-6-6-8-5 left pes, Fig. <xref ref-type="fig" rid="F6">6F</xref>); distal lamellae series: (7-7-9-8-7 right manus, 7-8-10-9-10 right pes), (7-7-9-8-7 left manus, Fig. <xref ref-type="fig" rid="F6">6E</xref>; 7-8-10-9-10 left pes, Fig. <xref ref-type="fig" rid="F6">6F</xref>). Relative length of digits (measurements in mm in parentheses): IV (3.4) &gt; III (3.2) &gt; II (2.7) &gt; V (2.4) &gt; I (2.1) (right manus); IV (4.4) &gt; III (4.0) = V (4.0) &gt; II (3.1) &gt; I (2.4) (right pes).</p><p>Tail original, circular in cross section with indistinct median dorsal furrow, relatively thick, tapering gradually to tip, unsegmented, slightly shorter than snout-vent length (<abbrev xmlns:xlink="http://www.w3.org/1999/xlink" xlink:title="tail length" xlink:type="simple">TL</abbrev>/<abbrev xmlns:xlink="http://www.w3.org/1999/xlink" xlink:title="snout vent length" xlink:type="simple">SVL</abbrev> 0.80). Scales on dorsal aspect of tail base similar to body dorsum; scales on dorsal aspect of tail large, flat, subcircular, smooth, and imbricate, becoming slightly larger towards the lateral aspect, largest on ventral side, but not forming median row of transversely enlarged subcaudal scales (Fig. <xref ref-type="fig" rid="F5">5C, D</xref>). Two small, smooth, subequal, conical postcloacal spurs on either side of tail base; prominent hemipenial swelling, a small flap of skin covering cloacal aperture. Tail slightly constricted at the base (Fig. <xref ref-type="fig" rid="F5">5D</xref>).</p></tp:treatment-sec><tp:treatment-sec sec-type="Additional mensural and meristic data"><title>Additional mensural and meristic data.</title><p>All measurements in mm; abbreviations as listed in Materials and Methods except for L&amp;R = left and right. Mensural data: <abbrev xmlns:xlink="http://www.w3.org/1999/xlink" xlink:title="tail length" xlink:type="simple">TL</abbrev> = 35.9, <abbrev xmlns:xlink="http://www.w3.org/1999/xlink" xlink:title="tail width" xlink:type="simple">TW</abbrev> = 4.8, <abbrev xmlns:xlink="http://www.w3.org/1999/xlink" xlink:title="lower arm length" xlink:type="simple">LAL</abbrev> = 6.3, CL = 7.9, <abbrev xmlns:xlink="http://www.w3.org/1999/xlink" xlink:title="axilla to groin length" xlink:type="simple">AGL</abbrev> = 17.4, <abbrev xmlns:xlink="http://www.w3.org/1999/xlink" xlink:title="body height" xlink:type="simple">BH</abbrev> = 4.5, <abbrev xmlns:xlink="http://www.w3.org/1999/xlink" xlink:title="body width" xlink:type="simple">BW</abbrev> = 8.2, <abbrev xmlns:xlink="http://www.w3.org/1999/xlink" xlink:title="head length" xlink:type="simple">HL</abbrev> = 12.0, <abbrev xmlns:xlink="http://www.w3.org/1999/xlink" xlink:title="head width" xlink:type="simple">HW</abbrev> = 8.3, HD = 5.2, <abbrev xmlns:xlink="http://www.w3.org/1999/xlink" xlink:title="eye diameter" xlink:type="simple">ED</abbrev> = 2.8, <abbrev xmlns:xlink="http://www.w3.org/1999/xlink" xlink:title="eye to ear distance" xlink:type="simple">EE</abbrev> = 3.8, <abbrev xmlns:xlink="http://www.w3.org/1999/xlink" xlink:title="eye to snout distance" xlink:type="simple">ES</abbrev> = 5.1, <abbrev xmlns:xlink="http://www.w3.org/1999/xlink" xlink:title="eye to nares distance" xlink:type="simple">EN</abbrev> = 3.7, <abbrev xmlns:xlink="http://www.w3.org/1999/xlink" xlink:title="internarial distance" xlink:type="simple">IN</abbrev> = 1.9, <abbrev xmlns:xlink="http://www.w3.org/1999/xlink" xlink:title="interorbital distance" xlink:type="simple">IO</abbrev> = 2.8, and <abbrev xmlns:xlink="http://www.w3.org/1999/xlink" xlink:title="ear length" xlink:type="simple">EL</abbrev> = 1.3; meristic data: <abbrev xmlns:xlink="http://www.w3.org/1999/xlink" xlink:title="number of internasals" xlink:type="simple">INS</abbrev> = 1, <abbrev xmlns:xlink="http://www.w3.org/1999/xlink" xlink:title="total lamellae" xlink:type="simple">TLAMF1</abbrev> (L&amp;R) = 10&amp;10, <abbrev xmlns:xlink="http://www.w3.org/1999/xlink" xlink:title="total lamellae" xlink:type="simple">TLAMF4</abbrev> (L&amp;R) = 13&amp;12, <abbrev xmlns:xlink="http://www.w3.org/1999/xlink" xlink:title="total lamellae" xlink:type="simple">TLAMT1</abbrev> (L&amp;R) = 9&amp;9, <abbrev xmlns:xlink="http://www.w3.org/1999/xlink" xlink:title="total lamellae" xlink:type="simple">TLAMT4</abbrev> (L&amp;R) = 17&amp;17, and <abbrev xmlns:xlink="http://www.w3.org/1999/xlink" xlink:title="total lamellae" xlink:type="simple">TLAMT5</abbrev> (L&amp;R) = 15&amp;16.</p></tp:treatment-sec><tp:treatment-sec><title>Colouration in life (Fig. <xref ref-type="fig" rid="F8">8A</xref>).</title><p>Dorsal ground colour khaki, four pairs of dark brown spots from behind occiput to hindlimb insertions and one pair above tail base, separated mid-vertebrally and not extending onto lateral edge of body; approx. subequal with largest between forelimb insertions and smallest on tail base; spots with a fine cream border; lighter interspaces between collar and 1<sup>st</sup> pair of spots and between 1<sup>st</sup> and 2<sup>nd</sup> pair of spots approx. equal to thickness of spots, lighter interspace between other pairs of spots ~2 × spot thickness and with small black paired spots; scattered black spots on dorsum and flanks. Tail dorsum sightly lighter than body dorsum with a faint yellow hue; ~9 dark crossbars on tail. Dorsum of limbs and digits faded compared to body with indistinct grey reticulations and a few scattered light blotches. Post-occipital collar formed of two fused brown spots forming a B-shaped marking that is approx. equal to width of spots on dorsum, posteriorly darker with a fine light border, not in contact with post-orbital streak. Head dorsum slightly duller than trunk with few scattered dark brown spots, and five dark brown irregular blotches — an approx. V-shaped marking on snout-tip formed by pre-ocular streaks which meet in internasal region, a narrow streak between anterior margins of orbit, a broken broader streak at centre and posterior edge of orbit with a subcircular spot posterior to posterior margin of orbit, a parietal central subcircular blotch flanked by two elongate markings. Brille similar in colour to crown; postocular streak between posterior edge of eye to before tympanum; fine dark streak continuing laterally below collar and terminating before first pair of dorsal spots on neck. Labials with few dark streaks, a few unmarked scales finely spotted with black. Ventral aspects dirty white with numerous short streaks and spots on infralabials and gular region; ventral aspect of tail with thick dark reticulations and light markings.</p><fig id="F8" position="float" orientation="portrait"><object-id xmlns:xlink="http://www.w3.org/1999/xlink" content-type="doi" xlink:type="simple">10.3897/zookeys.1275.178507.figure8</object-id><object-id xmlns:xlink="http://www.w3.org/1999/xlink" content-type="zenodo_dep_id" xlink:type="simple">19249393</object-id><object-id xmlns:xlink="http://www.w3.org/1999/xlink" content-type="arpha" xlink:type="simple">E1739B75-D583-53B0-B142-58D8AA1DA623</object-id><label>Figure 8.</label><caption><p>Paratype (adult male, <abbrev xmlns:xlink="http://www.w3.org/1999/xlink" content-type="institution" xlink:title="Natural History Museum, Kathmandu, Nepal" xlink:type="simple">NHM</abbrev> 2025/391) of <tp:taxon-name><tp:taxon-name-part taxon-name-part-type="genus" reg="Cyrtodactylus">Cyrtodactylus</tp:taxon-name-part> (<tp:taxon-name-part taxon-name-part-type="subgenus" reg="Geckoella">Geckoella</tp:taxon-name-part>) <tp:taxon-name-part taxon-name-part-type="species" reg="teraiensis">teraiensis</tp:taxon-name-part></tp:taxon-name> sp. nov. <bold>A</bold>. Dorsal view; <bold>B</bold>. Ventral view. Photographs by <abbrev xmlns:xlink="http://www.w3.org/1999/xlink" xlink:title="Akshay Khandekar field series" xlink:type="simple">AK</abbrev>. Scale bar: 10 mm.</p></caption><graphic xmlns:xlink="http://www.w3.org/1999/xlink" xlink:href="zookeys-1275-015_article-178507__-g008.jpg" id="oo_1569235.jpg" position="float" orientation="portrait" xlink:type="simple"><uri content-type="original_file" xlink:type="simple">https://binary.pensoft.net/fig/1569235</uri></graphic></fig></tp:treatment-sec><tp:treatment-sec sec-type="Variation and additional information from paratype"><title>Variation and additional information from paratype.</title><p>The adult male paratype <abbrev xmlns:xlink="http://www.w3.org/1999/xlink" content-type="institution" xlink:title="Natural History Museum, Kathmandu, Nepal" xlink:type="simple">NHM</abbrev> 2025/391 (<abbrev xmlns:xlink="http://www.w3.org/1999/xlink" xlink:title="Bivek Gautam field numbers" xlink:type="simple">BG</abbrev>-81277) resembles the holotype except as follows: inner postmentals bordered by mental, infralabial I, and outer postmental; additionally, bordered by two enlarged chin shields. Outer postmentals bordered by inner pair and infralabial I and II; additionally, bordered by three smaller chin shields on left and four on right side. Mensural data: <abbrev xmlns:xlink="http://www.w3.org/1999/xlink" xlink:title="snout vent length" xlink:type="simple">SVL</abbrev> = 45.5, <abbrev xmlns:xlink="http://www.w3.org/1999/xlink" xlink:title="tail length" xlink:type="simple">TL</abbrev> = 37.4, <abbrev xmlns:xlink="http://www.w3.org/1999/xlink" xlink:title="tail width" xlink:type="simple">TW</abbrev> = 5.2, <abbrev xmlns:xlink="http://www.w3.org/1999/xlink" xlink:title="lower arm length" xlink:type="simple">LAL</abbrev> = 6.1, CL = 7.8, <abbrev xmlns:xlink="http://www.w3.org/1999/xlink" xlink:title="axilla to groin length" xlink:type="simple">AGL</abbrev> = 18.6, <abbrev xmlns:xlink="http://www.w3.org/1999/xlink" xlink:title="body height" xlink:type="simple">BH</abbrev> = 4.2, <abbrev xmlns:xlink="http://www.w3.org/1999/xlink" xlink:title="body width" xlink:type="simple">BW</abbrev> = 8.9, <abbrev xmlns:xlink="http://www.w3.org/1999/xlink" xlink:title="head length" xlink:type="simple">HL</abbrev> = 12.0, <abbrev xmlns:xlink="http://www.w3.org/1999/xlink" xlink:title="head width" xlink:type="simple">HW</abbrev> = 8.7, HD = 5.3, <abbrev xmlns:xlink="http://www.w3.org/1999/xlink" xlink:title="eye diameter" xlink:type="simple">ED</abbrev> = 2.9, <abbrev xmlns:xlink="http://www.w3.org/1999/xlink" xlink:title="eye to ear distance" xlink:type="simple">EE</abbrev> = 3.8, <abbrev xmlns:xlink="http://www.w3.org/1999/xlink" xlink:title="eye to snout distance" xlink:type="simple">ES</abbrev> = 5.3, <abbrev xmlns:xlink="http://www.w3.org/1999/xlink" xlink:title="eye to nares distance" xlink:type="simple">EN</abbrev> = 3.8, <abbrev xmlns:xlink="http://www.w3.org/1999/xlink" xlink:title="internarial distance" xlink:type="simple">IN</abbrev> = 1.9, <abbrev xmlns:xlink="http://www.w3.org/1999/xlink" xlink:title="interorbital distance" xlink:type="simple">IO</abbrev> = 3.0, <abbrev xmlns:xlink="http://www.w3.org/1999/xlink" xlink:title="ear length" xlink:type="simple">EL</abbrev> = 1.4. Meristic data: <abbrev xmlns:xlink="http://www.w3.org/1999/xlink" xlink:title="number of internasals" xlink:type="simple">INS</abbrev> = 1, <abbrev xmlns:xlink="http://www.w3.org/1999/xlink" xlink:title="number of supralabials" xlink:type="simple">SL</abbrev> L&amp;R = 12&amp;9, <abbrev xmlns:xlink="http://www.w3.org/1999/xlink" xlink:title="infralabials" xlink:type="simple">IL</abbrev> L&amp;R = 9&amp;10, <abbrev xmlns:xlink="http://www.w3.org/1999/xlink" xlink:title="number of supralabials" xlink:type="simple">SL</abbrev> M L&amp;R = 7&amp;6, <abbrev xmlns:xlink="http://www.w3.org/1999/xlink" xlink:title="infralabials" xlink:type="simple">IL</abbrev> M L&amp;R = 5&amp;6, <abbrev xmlns:xlink="http://www.w3.org/1999/xlink" xlink:title="paravertebral tubercles" xlink:type="simple">PVT</abbrev> L&amp;R = 30&amp;31, <abbrev xmlns:xlink="http://www.w3.org/1999/xlink" xlink:title="dorsal tubercle rows" xlink:type="simple">DTR</abbrev> = 18, <abbrev xmlns:xlink="http://www.w3.org/1999/xlink" xlink:title="mid ventral scale rows" xlink:type="simple">MVSR</abbrev> = 32, <abbrev xmlns:xlink="http://www.w3.org/1999/xlink" xlink:title="ventral scales 1" xlink:type="simple">VS1</abbrev> = 50, <abbrev xmlns:xlink="http://www.w3.org/1999/xlink" xlink:title="ventral scales 2" xlink:type="simple">VS2</abbrev> = 150, <abbrev xmlns:xlink="http://www.w3.org/1999/xlink" xlink:title="digit 1" xlink:type="simple">DLAMF1</abbrev> L&amp;R = 7&amp;6, <abbrev xmlns:xlink="http://www.w3.org/1999/xlink" xlink:title="on manus: digit 1" xlink:type="simple">BLAMF1</abbrev> L&amp;R = 3&amp;2, <abbrev xmlns:xlink="http://www.w3.org/1999/xlink" xlink:title="digit 4" xlink:type="simple">DLAMF4</abbrev> L&amp;R = 7&amp;8, <abbrev xmlns:xlink="http://www.w3.org/1999/xlink" xlink:title="on manus: digit 4" xlink:type="simple">BLAMF4</abbrev> L&amp;R = 6&amp;5, <abbrev xmlns:xlink="http://www.w3.org/1999/xlink" xlink:title="on pes: digit 1" xlink:type="simple">DLAMT1</abbrev> L&amp;R = 8&amp;8, <abbrev xmlns:xlink="http://www.w3.org/1999/xlink" xlink:title="on pes: digit 1" xlink:type="simple">BLAMT1</abbrev> L&amp;R = 2&amp;2, <abbrev xmlns:xlink="http://www.w3.org/1999/xlink" xlink:title="on pes: digit 4" xlink:type="simple">DLAMT4</abbrev> L&amp;R = 8&amp;8, <abbrev xmlns:xlink="http://www.w3.org/1999/xlink" xlink:title="on pes: digit 4" xlink:type="simple">BLAMT4</abbrev> L&amp;R = 7&amp;7, <abbrev xmlns:xlink="http://www.w3.org/1999/xlink" xlink:title="on pes: digit 5" xlink:type="simple">DLAMT5</abbrev> L&amp;R = 10&amp;9, <abbrev xmlns:xlink="http://www.w3.org/1999/xlink" xlink:title="on pes: digit 5" xlink:type="simple">BLAMT5</abbrev> L&amp;R = 6&amp;6, <abbrev xmlns:xlink="http://www.w3.org/1999/xlink" xlink:title="total lamellae" xlink:type="simple">TLAMF1</abbrev> L&amp;R = 10&amp;8, <abbrev xmlns:xlink="http://www.w3.org/1999/xlink" xlink:title="total lamellae" xlink:type="simple">TLAMF4</abbrev> L&amp;R = 13&amp;13, <abbrev xmlns:xlink="http://www.w3.org/1999/xlink" xlink:title="total lamellae" xlink:type="simple">TLAMT1</abbrev> L&amp;R = 10&amp;10, <abbrev xmlns:xlink="http://www.w3.org/1999/xlink" xlink:title="total lamellae" xlink:type="simple">TLAMT4</abbrev> L&amp;R = 15&amp;15, <abbrev xmlns:xlink="http://www.w3.org/1999/xlink" xlink:title="total lamellae" xlink:type="simple">TLAMT5</abbrev> L&amp;R = 16&amp;15, and <abbrev xmlns:xlink="http://www.w3.org/1999/xlink" xlink:title="post cloacal tubercles" xlink:type="simple">PCT</abbrev> L&amp;R = 2&amp;2. Colouration and pattern darker and more defined, five pairs of dorsal spots with two much smaller pairs following the 2<sup>nd</sup> and 3<sup>rd</sup> spot; limbs with dark reticulations, ~ 9 dark bands on tail, ventral surfaces with many more dark spots and streaks (Fig. <xref ref-type="fig" rid="F9">9A, B</xref>).</p><fig id="F9" position="float" orientation="portrait"><object-id xmlns:xlink="http://www.w3.org/1999/xlink" content-type="doi" xlink:type="simple">10.3897/zookeys.1275.178507.figure9</object-id><object-id xmlns:xlink="http://www.w3.org/1999/xlink" content-type="zenodo_dep_id" xlink:type="simple">19249397</object-id><object-id xmlns:xlink="http://www.w3.org/1999/xlink" content-type="arpha" xlink:type="simple">C7E9A3A0-CA46-5A11-A754-46B98F836641</object-id><label>Figure 9.</label><caption><p>Photo of: <bold>A</bold>. Holotype of <tp:taxon-name><tp:taxon-name-part taxon-name-part-type="genus" reg="Cyrtodactylus">Cyrtodactylus</tp:taxon-name-part> (<tp:taxon-name-part taxon-name-part-type="subgenus" reg="Geckoella">Geckoella</tp:taxon-name-part>) <tp:taxon-name-part taxon-name-part-type="species" reg="teraiensis">teraiensis</tp:taxon-name-part></tp:taxon-name> sp. nov. in life; <bold>B</bold>. Habitat from where the new species was collected. Photographs by <abbrev xmlns:xlink="http://www.w3.org/1999/xlink" xlink:title="Bivek Gautam field numbers" xlink:type="simple">BG</abbrev>.</p></caption><graphic xmlns:xlink="http://www.w3.org/1999/xlink" xlink:href="zookeys-1275-015_article-178507__-g009.jpg" id="oo_1569236.jpg" position="float" orientation="portrait" xlink:type="simple"><uri content-type="original_file" xlink:type="simple">https://binary.pensoft.net/fig/1569236</uri></graphic></fig></tp:treatment-sec><tp:treatment-sec sec-type="Etymology"><title>Etymology.</title><p>The specific epithet is a toponym for the Terai, a unique lowland habitat in southern Nepal and north India, bordered by the Siwalik Range in the north and the Indo-Gangetic Plains to the south. The suggested common name is Terai clouded <italic><tp:taxon-name><tp:taxon-name-part taxon-name-part-type="genus" reg="Geckoella">Geckoella</tp:taxon-name-part></tp:taxon-name></italic>/ ground gecko.</p></tp:treatment-sec><tp:treatment-sec sec-type="Distribution and natural history"><title>Distribution and natural history.</title><p><tp:taxon-name><tp:taxon-name-part taxon-name-part-type="genus" reg="Cyrtodactylus">Cyrtodactylus</tp:taxon-name-part> (<tp:taxon-name-part taxon-name-part-type="subgenus" reg="Geckoella">Geckoella</tp:taxon-name-part>) <tp:taxon-name-part taxon-name-part-type="species" reg="teraiensis">teraiensis</tp:taxon-name-part></tp:taxon-name> sp. nov. is the first ground-dwelling bent-toed gecko described from Nepal. The species is known only from its type locality in the Belbari Chisang Collaborative Forest, Bhaunne, Morang District, Koshi Province (Fig. <xref ref-type="fig" rid="F1">1</xref>). The site is within the Dharan Forests and is denoted as both an Important Bird Area (IBA) and a Key Biodiversity Area (KBA) (BCN, DNPWC, DOFSC 2024). This location is south of the Siwalik Range, where hilly country transitions to the flat, low-elevation Gangetic floodplain, and falls within the Terai-Duar Savanna and Grasslands ecoregion (<xref ref-type="bibr" rid="B49">Olson et al. 2001</xref>; <xref ref-type="bibr" rid="B48">Olson and Dinerstein 2002</xref>), characterised by Sal dominant forest. The habitat consists of dense, closed-canopy forest with abundant understory bushes (Fig. <xref ref-type="fig" rid="F8">8B</xref>). Two individuals were recorded on 27 April 2025 between 2130–2200 hrs. The holotype was found crossing the gravel-surfaced Bhaunne-Letang road, the edges of which were covered in Sal leaf litter and scattered grass (5–10 cm height). The paratype was observed on a forest trail amidst leaf litter and grass. The two observation points were ~560 m apart. We were unable to record any more specimens during subsequent nighttime surveys in May, July, and August. Syntopic lizards observed in the area included the geckos <italic><tp:taxon-name><tp:taxon-name-part taxon-name-part-type="genus" reg="Hemidactylus">Hemidactylus</tp:taxon-name-part></tp:taxon-name></italic> sp., <italic><tp:taxon-name><tp:taxon-name-part taxon-name-part-type="genus" reg="Gekko">Gekko</tp:taxon-name-part> <tp:taxon-name-part taxon-name-part-type="species" reg="gecko">gecko</tp:taxon-name-part></tp:taxon-name></italic> (Linnaeus, 1758), and <italic><tp:taxon-name><tp:taxon-name-part taxon-name-part-type="genus" reg="Calotes">Calotes</tp:taxon-name-part> <tp:taxon-name-part taxon-name-part-type="uncertainty-rank">cf.</tp:taxon-name-part> <tp:taxon-name-part taxon-name-part-type="species" reg="versicolor">versicolor</tp:taxon-name-part></tp:taxon-name></italic>. The type locality is subject to low-level anthropogenic pressure, primarily from collection of non-timber forest produce such as fodder, grass, and edible ferns (pers. obs.). However, one of the major potential threats to the habitat is forest fire as 56 forest fires have been detected in the last 10 years within 3 km radius of the type locality (<xref ref-type="bibr" rid="B46">NASA 2025</xref>).</p></tp:treatment-sec><tp:treatment-sec><!--Section generated to contain objects referenced in tp:taxon-treatment.--><fig id="F1" position="float" orientation="portrait"><object-id xmlns:xlink="http://www.w3.org/1999/xlink" content-type="doi" xlink:type="simple">10.3897/zookeys.1275.178507.figure1</object-id><object-id xmlns:xlink="http://www.w3.org/1999/xlink" content-type="zenodo_dep_id" xlink:type="simple">19249377</object-id><object-id xmlns:xlink="http://www.w3.org/1999/xlink" content-type="arpha" xlink:type="simple">37F3C35F-2DBE-5EAA-9906-32623AA5FAA0</object-id><label>Figure 1.</label><caption><p>Map showing sampled localities of Indian <tp:taxon-name><tp:taxon-name-part taxon-name-part-type="genus" reg="Cyrtodactylus">Cyrtodactylus</tp:taxon-name-part> (<tp:taxon-name-part taxon-name-part-type="subgenus" reg="Geckoella">Geckoella</tp:taxon-name-part>)</tp:taxon-name>: blue circles <italic><tp:taxon-name><tp:taxon-name-part taxon-name-part-type="genus" reg="Cyrtodactylus">C.</tp:taxon-name-part> <tp:taxon-name-part taxon-name-part-type="species" reg="albofasciatus">albofasciatus</tp:taxon-name-part></tp:taxon-name></italic>-<italic><tp:taxon-name><tp:taxon-name-part taxon-name-part-type="genus" reg="Cyrtodactylus">C.</tp:taxon-name-part> <tp:taxon-name-part taxon-name-part-type="species" reg="deccanensis">deccanensis</tp:taxon-name-part></tp:taxon-name></italic> complex; yellow circles <italic><tp:taxon-name><tp:taxon-name-part taxon-name-part-type="genus" reg="Cyrtodactylus">C.</tp:taxon-name-part> <tp:taxon-name-part taxon-name-part-type="species" reg="collegalensis">collegalensis</tp:taxon-name-part></tp:taxon-name></italic> complex; pink circles <italic><tp:taxon-name><tp:taxon-name-part taxon-name-part-type="genus" reg="Cyrtodactylus">C.</tp:taxon-name-part> <tp:taxon-name-part taxon-name-part-type="species" reg="jeyporensis">jeyporensis</tp:taxon-name-part></tp:taxon-name></italic>; green star approximate type locality of <italic><tp:taxon-name><tp:taxon-name-part taxon-name-part-type="genus" reg="Cyrtodactylus">C.</tp:taxon-name-part> <tp:taxon-name-part taxon-name-part-type="species" reg="nebulosus">nebulosus</tp:taxon-name-part></tp:taxon-name></italic> and red star type locality of <italic><tp:taxon-name><tp:taxon-name-part taxon-name-part-type="genus" reg="Cyrtodactylus">C.</tp:taxon-name-part> <tp:taxon-name-part taxon-name-part-type="species" reg="teraiensis">teraiensis</tp:taxon-name-part></tp:taxon-name></italic> sp. nov.; blue squares <italic><tp:taxon-name><tp:taxon-name-part taxon-name-part-type="genus" reg="Cyrtodactylus">C.</tp:taxon-name-part> <tp:taxon-name-part taxon-name-part-type="species" reg="nebulosus">nebulosus</tp:taxon-name-part></tp:taxon-name></italic> complex (1, Narsipatnam; 2, Baripada; 3, Tikarpada; 4, Gupteswar; 5, Amarkantak; 6, Kharagpur; 7, Pench; 6, 7 literature records). Visakhapatnam is marked by a black triangle.</p></caption><graphic xmlns:xlink="http://www.w3.org/1999/xlink" xlink:href="zookeys-1275-015_article-178507__-g001.jpg" id="oo_1569228.jpg" position="float" orientation="portrait" xlink:type="simple"><uri content-type="original_file" xlink:type="simple">https://binary.pensoft.net/fig/1569228</uri></graphic></fig></tp:treatment-sec><ref-list><ref id="B49"><mixed-citation xmlns:xlink="http://www.w3.org/1999/xlink" xlink:type="simple">Olson DM, Dinerstein E, Wikramanayake ED, Burgess ND, Powell GVN, Underwood EC, D’Amico JA, Itoua I, Strand HE, Morrison JC, Loucks CJ, Allnutt TF, Ricketts TH, Kura Y, Lamoreux JF, Wettengel WW, Hedao P, Kassem KR (2001) Terrestrial ecoregions of the world: a new map of life on Earth. Bioscience 51(11): 933–938. <ext-link xlink:href="10.1641/0006-3568(2001)051%5B0933:TEOTWA%5D2.0.CO;2" ext-link-type="doi" xlink:type="simple">https://doi.org/10.1641/0006-3568(2001)051[0933:TEOTWA]2.0.CO;2</ext-link></mixed-citation></ref><ref id="B48"><mixed-citation xmlns:xlink="http://www.w3.org/1999/xlink" xlink:type="simple">Olson DM, Dinerstein E (2002) The Global 200: Priority ecoregions for global conservation. Annals of the Missouri Botanical Garden 89(2): 199–224. <ext-link xlink:href="10.2307/3298564" ext-link-type="doi" xlink:type="simple">https://doi.org/10.2307/3298564</ext-link></mixed-citation></ref><ref id="B46"><mixed-citation xmlns:xlink="http://www.w3.org/1999/xlink" xlink:type="simple">NASA (2025) Fire Information for Resource Management System (FIRMS). <ext-link xlink:href="https://firms.modaps.eosdis.nasa.gov/" ext-link-type="uri" xlink:type="simple">https://firms.modaps.eosdis.nasa.gov/</ext-link> [Accessed 04 October 2025]</mixed-citation></ref></ref-list></tp:taxon-treatment>
